# Supplementary material for: New and little-known species of the genus Sphecodes Latreille (Hymenoptera, Halictidae) from Southeast Asia
Source: Zookeys. 2020 Jun 1;937:31–88. doi: 10.3897/zookeys.937.51708 (PMC7280318; doi:10.3897/zookeys.937.51708)
Supplement: XML Treatment for Sphecodes binghami [file zookeys.937.51708-treatment2.xml]

<!DOCTYPE tp:taxon-treatment
  PUBLIC "-//TaxonX//DTD Taxonomic Treatment Publishing DTD v0 20100105//EN" "tax-treatment-NSO.dtd">
<tp:taxon-treatment xmlns:tp="http://www.plazi.org/taxpub"><tp:treatment-meta><kwd-group><label>Taxon classification</label><kwd><named-content xmlns:xlink="http://www.w3.org/1999/xlink" content-type="kingdom">Animalia</named-content></kwd><kwd><named-content xmlns:xlink="http://www.w3.org/1999/xlink" content-type="order">Hymenoptera</named-content></kwd><kwd><named-content xmlns:xlink="http://www.w3.org/1999/xlink" content-type="family">Halictidae</named-content></kwd></kwd-group><mixed-citation publication-type="journal"><person-group><name><surname>Astafurova</surname><given-names>Yulia V.</given-names></name><name><surname>Proshchalykin</surname><given-names>Maxim Yu.</given-names></name><name><surname>Schwarz</surname><given-names>Maximilian</given-names></name></person-group><article-title>New and little-known species of the genus <italic><tp:taxon-name><tp:taxon-name-part taxon-name-part-type="genus" reg="Sphecodes">Sphecodes</tp:taxon-name-part></tp:taxon-name></italic> Latreille (<tp:taxon-name><tp:taxon-name-part taxon-name-part-type="order">Hymenoptera</tp:taxon-name-part></tp:taxon-name>, <tp:taxon-name><tp:taxon-name-part taxon-name-part-type="family">Halictidae</tp:taxon-name-part></tp:taxon-name>) from Southeast Asia</article-title><source>Zookeys</source><day>01</day><month>6</month><year>2020</year><volume>937</volume><fpage>31</fpage><lpage>88</lpage><pub-id pub-id-type="doi">10.3897/zookeys.937.51708</pub-id></mixed-citation></tp:treatment-meta><tp:nomenclature><tp:taxon-name><object-id xmlns:xlink="http://www.w3.org/1999/xlink" content-type="arpha" xlink:type="simple">8A4F707F-F45F-5B96-95FA-946E6340B50F</object-id>
              <tp:taxon-name-part taxon-name-part-type="genus" reg="Sphecodes">Sphecodes</tp:taxon-name-part>
              <tp:taxon-name-part taxon-name-part-type="species" reg="binghami">binghami</tp:taxon-name-part>
            </tp:taxon-name><tp:taxon-authority>Blüthgen, 1924</tp:taxon-authority><xref ref-type="fig" rid="F3">Figures 8–11</xref><tp:nomenclature-citation-list><tp:nomenclature-citation><tp:taxon-name>
                  <tp:taxon-name-part taxon-name-part-type="genus" reg="Sphecodes">Sphecodes</tp:taxon-name-part> <tp:taxon-name-part taxon-name-part-type="species" reg="binghami">binghami</tp:taxon-name-part></tp:taxon-name><comment>Blüthgen, 1924: 497, ♀ (holotype: ♀, Myanmar, Pegu Hill, 3.89, coll. Bingham; <named-content xmlns:xlink="http://www.w3.org/1999/xlink" content-type="dwc:institutional_code" xlink:type="simple">NHMUK</named-content> 010576231; examined).</comment></tp:nomenclature-citation></tp:nomenclature-citation-list></tp:nomenclature><tp:treatment-sec sec-type="diagnosis" id="SECID0EB5AG"><title>Diagnosis.</title><p>The female of this species resembles <italic><tp:taxon-name><tp:taxon-name-part taxon-name-part-type="genus" reg="Sphecodes">Sphecodes</tp:taxon-name-part> <tp:taxon-name-part taxon-name-part-type="species" reg="takaensis">takaensis</tp:taxon-name-part></tp:taxon-name></italic> Blüthgen, 1927 owing to a similar structure, sculpture and coloration of the body, but it differs from this species by the square F3 (as long as wide), the entirely areolate vertex and the wider pygidial plate which is as wide as metabasitarsus (in <italic><tp:taxon-name><tp:taxon-name-part taxon-name-part-type="genus" reg="Sphecodes">S.</tp:taxon-name-part> <tp:taxon-name-part taxon-name-part-type="species" reg="takaensis">takaensis</tp:taxon-name-part></tp:taxon-name></italic> F3 0.7–0.8 times as long as wide; vertex with small shiny impunctate spots near ocelli; pygidial plate narrower than metabasitarsus).</p></tp:treatment-sec><tp:treatment-sec sec-type="Descriptive notes" id="SECID0E45AG"><title>Descriptive notes.</title><p>Wings with brownish darkening; hind wing with the angle between basal (M) and cubital (<abbrev xmlns:xlink="http://www.w3.org/1999/xlink" xlink:title="cubital" id="ABBRID0ED6AG" xlink:type="simple">Cu</abbrev>) veins ca. 80°, costal margin with eight or nine hamuli. Lateral preoccipital carina present. <bold>Female.</bold> Total body length 8–9 mm. Head (Fig. <xref ref-type="fig" rid="F3">8</xref>) transverse, ca. 1.25 times as wide as long; vertex weakly elevated with distance from top of head to upper margin of lateral ocellus approximately a lateral ocellar diameter as seen in frontal view; labrum trapezoidal, 0.45 times as long as basal width; face and vertex areolate-punctate; paraocular (below and above the antennal sockets), supraclypeal areas and gena with adpressed white pubescence obscuring integument. Mesoscutum and mesoscutellum (Fig. <xref ref-type="fig" rid="F3">10</xref>) densely punctate (40–75 μm), medially with punctures separated by at most 1–2 puncture diameters, becoming confluent peripherally; propodeal triangle (metapostnotum) and mesepisternum (Fig. <xref ref-type="fig" rid="F3">9</xref>) reticulate-rugose. Metasoma red (Fig. <xref ref-type="fig" rid="F3">11</xref>); T1 on disc and marginal zone finely and densely punctate (10–15 μm / 0.5–3), remaining terga more coarsely punctate (10–25 μm) with impunctate and smooth marginal zones; pygidial plate dull, widely rounded apically, as wide as metabasitarsus. <bold>Male</bold> unknown.</p><fig id="F3" position="float" orientation="portrait"><object-id xmlns:xlink="http://www.w3.org/1999/xlink" content-type="doi" xlink:type="simple">10.3897/zookeys.937.51708.figures8-11</object-id><object-id xmlns:xlink="http://www.w3.org/1999/xlink" content-type="arpha" xlink:type="simple">BE0F1EA6-867A-58C3-A4F3-049D136FE2C0</object-id><label>Figures 8–11.</label><caption><p><italic><tp:taxon-name><tp:taxon-name-part taxon-name-part-type="genus" reg="Sphecodes">Sphecodes</tp:taxon-name-part> <tp:taxon-name-part taxon-name-part-type="species" reg="binghami">binghami</tp:taxon-name-part></tp:taxon-name></italic> Blüthgen, female <bold>8</bold> head, frontal view <bold>9, 10</bold> mesosoma, lateral view (<bold>9</bold>), dorsal view (<bold>10</bold>) <bold>11</bold> metasoma, dorsal view. Scale bars: 1.0 mm.</p></caption><graphic xmlns:xlink="http://www.w3.org/1999/xlink" xlink:href="zookeys-937-031-g003.jpg" position="float" orientation="portrait" xlink:type="simple" id="oo_416775.jpg"><uri content-type="original_file" xlink:type="simple">https://binary.pensoft.net/fig/416775</uri></graphic></fig></tp:treatment-sec><tp:treatment-sec sec-type="material" id="SECID0E4ABG"><title>Material examined.</title><p>Malaysia: 1 ♀, Malaya, S. Batu Feringgi, Panang, 4.VIII.1955, H.T. Pagden (<named-content xmlns:xlink="http://www.w3.org/1999/xlink" content-type="dwc:institutional_code" xlink:type="simple">NHMUK</named-content> 013380344).</p></tp:treatment-sec><tp:treatment-sec sec-type="Published records" id="SECID0EIBBG"><title>Published records.</title><p><xref ref-type="bibr" rid="B18">Blüthgen 1924</xref>: 497 (Myanmar).</p></tp:treatment-sec><tp:treatment-sec sec-type="distribution" id="SECID0ESBBG"><title>Distribution.</title><p>*Malaysia, Myanmar.</p></tp:treatment-sec><ref-list><ref id="B18"><mixed-citation xmlns:xlink="http://www.w3.org/1999/xlink" xlink:type="simple"><person-group><name name-style="western"><surname>Blüthgen</surname><given-names>P</given-names></name></person-group> (<year>1924</year>) <article-title>Beiträge zur Systematik der Bienengattung <italic><tp:taxon-name><tp:taxon-name-part taxon-name-part-type="genus">Sphecodes</tp:taxon-name-part></tp:taxon-name></italic> Latr.</article-title><source>Deutsche Entomologische Zeitschrift</source><volume>1924</volume>: <fpage>457</fpage>–<lpage>516</lpage>. <ext-link xlink:type="simple" ext-link-type="doi" xlink:href="10.1002/mmnd.48019240601">https://doi.org/10.1002/mmnd.48019240601</ext-link></mixed-citation></ref></ref-list></tp:taxon-treatment>
