# Supplementary material for: New and little-known species of the genus Sphecodes Latreille (Hymenoptera, Halictidae) from Southeast Asia
Source: Zookeys. 2020 Jun 1;937:31–88. doi: 10.3897/zookeys.937.51708 (PMC7280318; doi:10.3897/zookeys.937.51708)
Supplement: XML Treatment for Sphecodes biroi [file zookeys.937.51708-treatment3.xml]

<!DOCTYPE tp:taxon-treatment
  PUBLIC "-//TaxonX//DTD Taxonomic Treatment Publishing DTD v0 20100105//EN" "tax-treatment-NSO.dtd">
<tp:taxon-treatment xmlns:tp="http://www.plazi.org/taxpub"><tp:treatment-meta><kwd-group><label>Taxon classification</label><kwd><named-content xmlns:xlink="http://www.w3.org/1999/xlink" content-type="kingdom">Animalia</named-content></kwd><kwd><named-content xmlns:xlink="http://www.w3.org/1999/xlink" content-type="order">Hymenoptera</named-content></kwd><kwd><named-content xmlns:xlink="http://www.w3.org/1999/xlink" content-type="family">Halictidae</named-content></kwd></kwd-group><mixed-citation publication-type="journal"><person-group><name><surname>Astafurova</surname><given-names>Yulia V.</given-names></name><name><surname>Proshchalykin</surname><given-names>Maxim Yu.</given-names></name><name><surname>Schwarz</surname><given-names>Maximilian</given-names></name></person-group><article-title>New and little-known species of the genus <italic><tp:taxon-name><tp:taxon-name-part taxon-name-part-type="genus" reg="Sphecodes">Sphecodes</tp:taxon-name-part></tp:taxon-name></italic> Latreille (<tp:taxon-name><tp:taxon-name-part taxon-name-part-type="order">Hymenoptera</tp:taxon-name-part></tp:taxon-name>, <tp:taxon-name><tp:taxon-name-part taxon-name-part-type="family">Halictidae</tp:taxon-name-part></tp:taxon-name>) from Southeast Asia</article-title><source>Zookeys</source><day>01</day><month>6</month><year>2020</year><volume>937</volume><fpage>31</fpage><lpage>88</lpage><pub-id pub-id-type="doi">10.3897/zookeys.937.51708</pub-id></mixed-citation></tp:treatment-meta><tp:nomenclature><tp:taxon-name><object-id xmlns:xlink="http://www.w3.org/1999/xlink" content-type="arpha" xlink:type="simple">3BBBC0D8-4B86-5911-BABC-9D23438AF5B4</object-id>
              <tp:taxon-name-part taxon-name-part-type="genus" reg="Sphecodes">Sphecodes</tp:taxon-name-part>
              <tp:taxon-name-part taxon-name-part-type="species" reg="biroi">biroi</tp:taxon-name-part>
            </tp:taxon-name><tp:taxon-authority>Friese, 1909</tp:taxon-authority><xref ref-type="fig" rid="F4">Figures 12–16</xref><xref ref-type="fig" rid="F5">, 17–21</xref><tp:nomenclature-citation-list><tp:nomenclature-citation><tp:taxon-name>
                  <tp:taxon-name-part taxon-name-part-type="genus" reg="Sphecodes">Sphecodes</tp:taxon-name-part> <tp:taxon-name-part taxon-name-part-type="species" reg="biroi">biroi</tp:taxon-name-part></tp:taxon-name><comment>Friese, 1909 (nec Meyer, 1925): 181, ♀, ♂ (lectotype (<bold>designated here</bold>): ♂, N. Guinea, Biro 1899 // Sattelberg, Huon-Golf. // <tp:taxon-name><tp:taxon-name-part taxon-name-part-type="genus" reg="Sphecodes">Sphecodes</tp:taxon-name-part> <tp:taxon-name-part taxon-name-part-type="species" reg="biroi">biroi</tp:taxon-name-part></tp:taxon-name> Fiese det., 1908, ♂ // Type // Lectotypus, <tp:taxon-name><tp:taxon-name-part taxon-name-part-type="genus" reg="Sphecodes">Sphecodes</tp:taxon-name-part> <tp:taxon-name-part taxon-name-part-type="species" reg="biroi">biroi</tp:taxon-name-part></tp:taxon-name> Friese, 1909, design. Astafurova et Proshchalykin, 2020 &lt;red label&gt;), Fig. <xref ref-type="fig" rid="F4">16</xref>; Paralectotype: ♀, the same label (Fig. <xref ref-type="fig" rid="F4">16</xref>); <named-content xmlns:xlink="http://www.w3.org/1999/xlink" content-type="dwc:institutional_code" xlink:type="simple">HNHM</named-content>, examined.</comment></tp:nomenclature-citation><tp:nomenclature-citation><tp:taxon-name>
                  <tp:taxon-name-part taxon-name-part-type="genus" reg="Sphecodes">Sphecodes</tp:taxon-name-part> <tp:taxon-name-part taxon-name-part-type="species" reg="transversus">transversus</tp:taxon-name-part></tp:taxon-name><comment>Cockerell, 1919: 556, ♀ (holotype: ♀, Philippines, Luzon, Mt Makiling, Baker leg.; <named-content xmlns:xlink="http://www.w3.org/1999/xlink" content-type="dwc:institutional_code" xlink:type="simple">USNM</named-content>, <ext-link xmlns:xlink="http://www.w3.org/1999/xlink" xlink:type="simple" ext-link-type="uri" xlink:href="http://n2t.net/ark:/65665/372106fa4-0a44-4b85-812d-254423957856">http://n2t.net/ark:/65665/372106fa4-0a44-4b85-812d-254423957856</ext-link>). Synonymized by <xref ref-type="bibr" rid="B19">Blüthgen 1927</xref>: 79.</comment></tp:nomenclature-citation><tp:nomenclature-citation><tp:taxon-name>
                  <tp:taxon-name-part taxon-name-part-type="genus" reg="Sphecodes">Sphecodes</tp:taxon-name-part> <tp:taxon-name-part taxon-name-part-type="species" reg="latifrons">latifrons</tp:taxon-name-part></tp:taxon-name><comment>Cockerell, 1919: 556, ♂ (holotype: ♂, Philippines, Luzon, Baguio, Benguet, Baker leg.; <named-content xmlns:xlink="http://www.w3.org/1999/xlink" content-type="dwc:institutional_code" xlink:type="simple">USNM</named-content>, <ext-link xmlns:xlink="http://www.w3.org/1999/xlink" xlink:type="simple" ext-link-type="uri" xlink:href="http://n2t.net/ark:/65665/3ed6e3af8-0ca2-4dac-a230-436c053d6475">http://n2t.net/ark:/65665/3ed6e3af8-0ca2-4dac-a230-436c053d6475</ext-link>). Synonymized by <xref ref-type="bibr" rid="B19">Blüthgen 1927</xref>: 79.</comment></tp:nomenclature-citation><tp:nomenclature-citation><tp:taxon-name>
                  <tp:taxon-name-part taxon-name-part-type="genus" reg="Sphecodes">Sphecodes</tp:taxon-name-part> <tp:taxon-name-part taxon-name-part-type="species" reg="abnormis">abnormis</tp:taxon-name-part></tp:taxon-name><comment>Perkins, 1921: 10–11, ♂ (holotype: ♂, “East Indies”; ?). Synonymized by <xref ref-type="bibr" rid="B19">Blüthgen 1927</xref>: 79.</comment></tp:nomenclature-citation><tp:nomenclature-citation><tp:taxon-name>
                  <tp:taxon-name-part taxon-name-part-type="genus" reg="Sphecodes">Sphecodes</tp:taxon-name-part> <tp:taxon-name-part taxon-name-part-type="species" reg="amboinensis">amboinensis</tp:taxon-name-part></tp:taxon-name><comment>Meyer, 1925: 11, ♂ (syntypes: 4 ♂♂, Indonesia, Amboina, 1998, Biro leg.; <named-content xmlns:xlink="http://www.w3.org/1999/xlink" content-type="dwc:institutional_code" xlink:type="simple">HNHM</named-content>). Synonymized by <xref ref-type="bibr" rid="B19">Blüthgen 1927</xref>: 79.</comment></tp:nomenclature-citation><tp:nomenclature-citation><tp:taxon-name>
                  <tp:taxon-name-part taxon-name-part-type="genus" reg="Sphecodes">Sphecodes</tp:taxon-name-part> <tp:taxon-name-part taxon-name-part-type="species" reg="bischoffi">bischoffi</tp:taxon-name-part></tp:taxon-name><comment>Meyer, 1925 (nom. praeocc., nec <tp:taxon-name><tp:taxon-name-part taxon-name-part-type="genus" reg="Sphecodes">S.</tp:taxon-name-part> <tp:taxon-name-part taxon-name-part-type="species" reg="bischoffi">bischoffi</tp:taxon-name-part></tp:taxon-name> Blüthgen, 1924): 11, ♂ (holotype: ♂, Indonesia, Java, Buitenzorg; <abbrev xmlns:xlink="http://www.w3.org/1999/xlink" content-type="institution" xlink:title="Museum für Naturkunde der Humboldt Universität zu Berlin, Germany" id="ABBRID0EIIBG" xlink:type="simple">ZMHB</abbrev>). Synonymized by <xref ref-type="bibr" rid="B19">Blüthgen 1927</xref>: 79.</comment></tp:nomenclature-citation></tp:nomenclature-citation-list></tp:nomenclature><tp:treatment-sec sec-type="diagnosis" id="SECID0ERIBG"><title>Diagnosis.</title><p>This species resembles <italic><tp:taxon-name><tp:taxon-name-part taxon-name-part-type="genus" reg="Sphecodes">Sphecodes</tp:taxon-name-part> <tp:taxon-name-part taxon-name-part-type="species" reg="laticeps">laticeps</tp:taxon-name-part></tp:taxon-name></italic> Meyer, 1920 in having a similar structure, sculpture and coloration of the body, including the shape of the male genitalia. However, the male differs in the size of tyloids which usually cover the entire ventral flagellar surface or sometimes with a small glabrous spot on basal flagellomeres (versus antennae with well-developed medial glabrous spot on ventral surface of flagellomeres in <italic><tp:taxon-name><tp:taxon-name-part taxon-name-part-type="genus" reg="Sphecodes">S.</tp:taxon-name-part> <tp:taxon-name-part taxon-name-part-type="species" reg="laticeps">laticeps</tp:taxon-name-part></tp:taxon-name></italic>); females are challenging to distinguish, but <italic><tp:taxon-name><tp:taxon-name-part taxon-name-part-type="genus" reg="Sphecodes">S.</tp:taxon-name-part> <tp:taxon-name-part taxon-name-part-type="species" reg="laticeps">laticeps</tp:taxon-name-part></tp:taxon-name></italic> has T2 usually more distinctly punctate.</p></tp:treatment-sec><tp:treatment-sec sec-type="Descriptive notes" id="SECID0EYJBG"><title>Descriptive notes.</title><p>Wings with weak yellow-brownish darkening; hind wing with the angle between basal (M) and cubital (<abbrev xmlns:xlink="http://www.w3.org/1999/xlink" xlink:title="cubital" id="ABBRID0E5JBG" xlink:type="simple">Cu</abbrev>) veins ca. 80°, costal margin with seven hamuli. Lateral preoccipital carina present. <bold>Female.</bold> Total body length 6.5–7.5 mm. Head (Fig. <xref ref-type="fig" rid="F4">12</xref>) strongly transverse, ca. 1.3 times as wide as long; vertex elevated with distance from top of head to upper margin of lateral ocellus 1–1.5 times lateral ocellar diameter as seen in frontal view; labrum trapezoidal, 0.6 times as long as basal width; vertex (Fig. <xref ref-type="fig" rid="F4">13</xref>) with shiny interspaces between shallow punctures (approximately a puncture diameter); paraocular (below the antennal sockets) and supraclypeal areas with adpressed white pubescence obscuring integument, clypeus and gena with sparser pubescence. Mesoscutum and mesoscutellum (Fig. <xref ref-type="fig" rid="F4">14</xref>) mostly with confluent punctures (30–40 μm) and medially with a few shiny interspaces at most 1–2 puncture diameters; propodeal triangle (metapostnotum) roughly reticulate-rugose (sculpture forming 1–2 rows of large deep cells); mesepisternum reticulate-rugose. Metasomal T1 impunctate or with a few tiny punctures (Fig. <xref ref-type="fig" rid="F4">15</xref>), T2 medially impunctate or with tiny and sparse punctures, but coarser and denser on lateral parts (10–15 μm / 2–4); marginal zones impunctate; pygidial plate as wide as metabasitarsus; T1 and T2 red, T3 and T4 red or dark. <bold>Male.</bold> Total body length 6–7 mm. Head transverse (Fig. <xref ref-type="fig" rid="F5">18</xref>), ca. 1.2 times as wide as long; vertex elevated with distance from top of head to upper margin of lateral ocellus 1–1.5 times lateral ocellar diameter as seen in frontal view; antennae attain posterior margin of mesoscutum, F2 1.4–1.5 times as long as wide; tyloids well developed, covering entire ventral and lateral flagellar surfaces (Fig. <xref ref-type="fig" rid="F5">17</xref>). Mesoscutum and mesoscutellum (Fig. <xref ref-type="fig" rid="F5">19</xref>) mostly areolate with a few shiny interspaces at most a puncture diameter; propodeal triangle roughly reticulate-rugose (sculpture forming one or two rows of large deep cells); lateral parts of propodeum rugose with large smooth shiny interspaces. Metasomal terga (Fig. <xref ref-type="fig" rid="F5">21</xref>) with fine and relatively dense punctures (10–15 μm / 1–3), punctures more visible in specimens with darker terga; T1–T3 red or brownish; gonocoxite dorsally without impression; gonostylus as on Fig. <xref ref-type="fig" rid="F5">20</xref>.</p><fig id="F4" position="float" orientation="portrait"><object-id xmlns:xlink="http://www.w3.org/1999/xlink" content-type="doi" xlink:type="simple">10.3897/zookeys.937.51708.figures12-16</object-id><object-id xmlns:xlink="http://www.w3.org/1999/xlink" content-type="arpha" xlink:type="simple">6B7514F1-0EF0-5E9E-9D83-3EF812122DA1</object-id><label>Figures 12–16.</label><caption><p><italic><tp:taxon-name><tp:taxon-name-part taxon-name-part-type="genus" reg="Sphecodes">Sphecodes</tp:taxon-name-part> <tp:taxon-name-part taxon-name-part-type="species" reg="biroi">biroi</tp:taxon-name-part></tp:taxon-name></italic> Friese, female, paralectotype <bold>12</bold> head, frontal view <bold>13</bold> vertex, dorso-lateral view <bold>14</bold> mesosoma, dorsal view <bold>15</bold> metasoma, dorsal view <bold>16</bold> labels. Scale bars: 1.0 mm (<bold>12, 14, 15</bold>), 0.5 mm (<bold>13</bold>).</p></caption><graphic xmlns:xlink="http://www.w3.org/1999/xlink" xlink:href="zookeys-937-031-g004.jpg" position="float" orientation="portrait" xlink:type="simple" id="oo_416776.jpg"><uri content-type="original_file" xlink:type="simple">https://binary.pensoft.net/fig/416776</uri></graphic></fig></tp:treatment-sec><tp:treatment-sec sec-type="material" id="SECID0ESMBG"><title>Material examined.</title><p>Malaysia: 1 ♂, Malaya, Kuala Lumpur, 17.XI.1929, H.T. Pagden (<named-content xmlns:xlink="http://www.w3.org/1999/xlink" content-type="dwc:institutional_code" xlink:type="simple">NHMUK</named-content> 013380438); 1 ♀, idem, Batu Road, 19.VII.1936, H.T. Pagden (<named-content xmlns:xlink="http://www.w3.org/1999/xlink" content-type="dwc:institutional_code" xlink:type="simple">NHMUK</named-content> 013380348); 1 ♂, Perak Gerik env., 26–28.II.2000, K. Denes jun. (<named-content xmlns:xlink="http://www.w3.org/1999/xlink" content-type="dwc:institutional_code" xlink:type="simple">OLBL</named-content>/<abbrev xmlns:xlink="http://www.w3.org/1999/xlink" xlink:title="personal collection of Maximilian Schwarz (Ansfelden, Austria" id="ABBRID0EHNBG" xlink:type="simple">PCMS</abbrev>); 3 ♂♂, Perak Bakit Larut, 23–25.II.2000, K. Denes jun. (<named-content xmlns:xlink="http://www.w3.org/1999/xlink" content-type="dwc:institutional_code" xlink:type="simple">OLBL</named-content>/<abbrev xmlns:xlink="http://www.w3.org/1999/xlink" xlink:title="personal collection of Maximilian Schwarz (Ansfelden, Austria" id="ABBRID0EQNBG" xlink:type="simple">PCMS</abbrev>); Indonesia: 1 ♀, NE Sulawesi, 47 km WSW Kotamobagu, Dumoga-Bone N. Pk., Toraut, 211 m, VII.1985, G.R. Else (<named-content xmlns:xlink="http://www.w3.org/1999/xlink" content-type="dwc:institutional_code" xlink:type="simple">NHMUK</named-content> 013380352); 1 ♂, North Sumatra,Brastagi, 76 km S Medan, 3.III–1.IV.1996, S. Becvar (<named-content xmlns:xlink="http://www.w3.org/1999/xlink" content-type="dwc:institutional_code" xlink:type="simple">OLBL</named-content>/<abbrev xmlns:xlink="http://www.w3.org/1999/xlink" xlink:title="personal collection of Maximilian Schwarz (Ansfelden, Austria" id="ABBRID0E5NBG" xlink:type="simple">PCMS</abbrev>); Thailand: 2 ♀♀, 2 ♂♂, Nan, MaeCharim NPEingang, <named-content xmlns:xlink="http://www.w3.org/1999/xlink" content-type="dwc:verbatimCoordinates" xlink:type="simple"><named-content content-type="geo-json" specific-use="{&#34;type&#34;:&#34;Point&#34;,&#34;coordinates&#34;:[100.966667,18.600000]}" id="NCID0EFOBG" xlink:type="simple">18°36'N, 100°58'E</named-content></named-content>, 206 m, 13–22.V.2012, E. &amp; J. Holzschuh (<named-content xmlns:xlink="http://www.w3.org/1999/xlink" content-type="dwc:institutional_code" xlink:type="simple">OLBL</named-content>/<abbrev xmlns:xlink="http://www.w3.org/1999/xlink" xlink:title="personal collection of Maximilian Schwarz (Ansfelden, Austria" id="ABBRID0EPOBG" xlink:type="simple">PCMS</abbrev>); 1 ♂, Phuket Island, Main Harn, 1–5.II.2018, J. Halada (<named-content xmlns:xlink="http://www.w3.org/1999/xlink" content-type="dwc:institutional_code" xlink:type="simple">OLBL</named-content>/<abbrev xmlns:xlink="http://www.w3.org/1999/xlink" xlink:title="personal collection of Maximilian Schwarz (Ansfelden, Austria" id="ABBRID0EYOBG" xlink:type="simple">PCMS</abbrev>); 1 ♂, Chumphon prov., 27.III–14.IV.1996, <named-content xmlns:xlink="http://www.w3.org/1999/xlink" content-type="dwc:verbatimCoordinates" xlink:type="simple"><named-content content-type="geo-json" specific-use="{&#34;type&#34;:&#34;Point&#34;,&#34;coordinates&#34;:[98.783333,9.800000]}" id="NCID0E6OBG" xlink:type="simple">9°48'N, 98°47'E</named-content></named-content>, P. Prudek (<named-content xmlns:xlink="http://www.w3.org/1999/xlink" content-type="dwc:institutional_code" xlink:type="simple">OLBL</named-content>/<abbrev xmlns:xlink="http://www.w3.org/1999/xlink" xlink:title="personal collection of Maximilian Schwarz (Ansfelden, Austria" id="ABBRID0EJPBG" xlink:type="simple">PCMS</abbrev>); Sri Lanka: ♂, Sri Lanka, Gal. Dist., Kanneliya Section, Sinharaja, 2–5.X.1980, K. Krombein et al. leg. (<named-content xmlns:xlink="http://www.w3.org/1999/xlink" content-type="dwc:institutional_code" xlink:type="simple">USNM</named-content>) (S. Sakagami det as. ”<italic><tp:taxon-name><tp:taxon-name-part taxon-name-part-type="genus" reg="Sphecodes">Sphecodes</tp:taxon-name-part> <tp:taxon-name-part taxon-name-part-type="species" reg="lankensis">lankensis</tp:taxon-name-part></tp:taxon-name></italic>” – unpublished manuscript name).</p></tp:treatment-sec><tp:treatment-sec sec-type="Published records" id="SECID0E4PBG"><title>Published records.</title><p><xref ref-type="bibr" rid="B22">Cockerell 1919</xref>: 556 (Philippines, as <italic><tp:taxon-name><tp:taxon-name-part taxon-name-part-type="genus" reg="Sphecodes">S.</tp:taxon-name-part> <tp:taxon-name-part taxon-name-part-type="species" reg="transversus">transversus</tp:taxon-name-part></tp:taxon-name></italic> and <italic><tp:taxon-name><tp:taxon-name-part taxon-name-part-type="genus" reg="Sphecodes">S.</tp:taxon-name-part> <tp:taxon-name-part taxon-name-part-type="species" reg="latifrons">latifrons</tp:taxon-name-part></tp:taxon-name></italic>); Meyer 1920: 230 (Philippines, as <italic><tp:taxon-name><tp:taxon-name-part taxon-name-part-type="genus" reg="Sphecodes">S.</tp:taxon-name-part> <tp:taxon-name-part taxon-name-part-type="species" reg="insularis">insularis</tp:taxon-name-part></tp:taxon-name></italic>); 1925: 11 (Indonesia, as <italic><tp:taxon-name><tp:taxon-name-part taxon-name-part-type="genus" reg="Sphecodes">S.</tp:taxon-name-part> <tp:taxon-name-part taxon-name-part-type="species" reg="bischoffi">bischoffi</tp:taxon-name-part></tp:taxon-name></italic>); Perkins, 1921: 10 (East India, as <italic><tp:taxon-name><tp:taxon-name-part taxon-name-part-type="genus" reg="Sphecodes">S.</tp:taxon-name-part> <tp:taxon-name-part taxon-name-part-type="species" reg="abnormis">abnormis</tp:taxon-name-part></tp:taxon-name></italic>); <xref ref-type="bibr" rid="B3">Ascher and Pickering 2019</xref> (Indonesia, Philippines).</p></tp:treatment-sec><tp:treatment-sec sec-type="distribution" id="SECID0ECSBG"><title>Distribution.</title><p>Indonesia, *Malaysia, Philippines, *Thailand, India, Sri Lanka, New Guinea.</p></tp:treatment-sec><tp:treatment-sec sec-type="remarks" id="SECID0EHSBG"><title>Remarks.</title><p>Records of this species in Thailand (<xref ref-type="bibr" rid="B3">Ascher and Pickering 2019</xref>) refer to <italic><tp:taxon-name><tp:taxon-name-part taxon-name-part-type="genus" reg="Sphecodes">Sphecodes</tp:taxon-name-part> <tp:taxon-name-part taxon-name-part-type="species" reg="biroi">biroi</tp:taxon-name-part> <tp:taxon-name-part taxon-name-part-type="subspecies" reg="mariae">mariae</tp:taxon-name-part></tp:taxon-name></italic> Cockerell, 1930 = <italic><tp:taxon-name><tp:taxon-name-part taxon-name-part-type="genus" reg="Sphecodes">S.</tp:taxon-name-part> <tp:taxon-name-part taxon-name-part-type="species" reg="laticeps">laticeps</tp:taxon-name-part></tp:taxon-name></italic> Meyer, 1920 (see below).</p></tp:treatment-sec><tp:treatment-sec><!--Section generated to contain objects referenced in tp:taxon-treatment.--><fig id="F5" position="float" orientation="portrait"><object-id xmlns:xlink="http://www.w3.org/1999/xlink" content-type="doi" xlink:type="simple">10.3897/zookeys.937.51708.figures17-21</object-id><object-id xmlns:xlink="http://www.w3.org/1999/xlink" content-type="arpha" xlink:type="simple">A795FB5B-4AF5-5CA7-9399-AB451AFDD392</object-id><label>Figures 17–21.</label><caption><p><italic><tp:taxon-name><tp:taxon-name-part taxon-name-part-type="genus" reg="Sphecodes">Sphecodes</tp:taxon-name-part> <tp:taxon-name-part taxon-name-part-type="species" reg="biroi">biroi</tp:taxon-name-part></tp:taxon-name></italic> Friese, male <bold>17</bold> antennae, lateral view <bold>18</bold> head, frontal view <bold>19</bold> mesosoma, dorsal view <bold>20</bold> genitalia, dorsal view <bold>21</bold> T1-T3, dorsal view. Scale bars: 1.0 mm (<bold>17–19, 21</bold>), 0.5 mm (<bold>20</bold>).</p></caption><graphic xmlns:xlink="http://www.w3.org/1999/xlink" xlink:href="zookeys-937-031-g005.jpg" position="float" orientation="portrait" xlink:type="simple" id="oo_416777.jpg"><uri content-type="original_file" xlink:type="simple">https://binary.pensoft.net/fig/416777</uri></graphic></fig></tp:treatment-sec><ref-list><ref id="B19"><mixed-citation xmlns:xlink="http://www.w3.org/1999/xlink" xlink:type="simple"><person-group><name name-style="western"><surname>Blüthgen</surname><given-names>P</given-names></name></person-group> (<year>1927</year>) Beiträge zur Systematik der Bienengattung <italic><tp:taxon-name><tp:taxon-name-part taxon-name-part-type="genus">Sphecodes</tp:taxon-name-part></tp:taxon-name></italic> Latr. III. Zoologische Jahrbucher, Abteilung fur Systematik, Geographie und Biologie der Tiere 53(1/3): 23–112.</mixed-citation></ref><ref id="B22"><mixed-citation xmlns:xlink="http://www.w3.org/1999/xlink" xlink:type="simple"><person-group><name name-style="western"><surname>Cockerell</surname><given-names>TDA</given-names></name></person-group> (<year>1919</year>) <article-title>The <tp:taxon-name><tp:taxon-name-part taxon-name-part-type="subfamily">Sphecodinae</tp:taxon-name-part></tp:taxon-name> bees of the Philippine Islands.</article-title><source>Philippine Journal of Science</source><volume>14</volume>(<issue>5</issue>): <fpage>555</fpage>–<lpage>557</lpage>. <ext-link xlink:type="simple" ext-link-type="doi" xlink:href="10.5962/bhl.part.14567">https://doi.org/10.5962/bhl.part.14567</ext-link></mixed-citation></ref><ref id="B3"><mixed-citation xmlns:xlink="http://www.w3.org/1999/xlink" xlink:type="simple"><person-group><name name-style="western"><surname>Ascher</surname><given-names>JS</given-names></name><name name-style="western"><surname>Pickering</surname><given-names>J</given-names></name></person-group> (<year>2019</year>) Discover Life bee species guide and world checklist (<tp:taxon-name><tp:taxon-name-part taxon-name-part-type="order">Hymenoptera</tp:taxon-name-part></tp:taxon-name>: <tp:taxon-name><tp:taxon-name-part taxon-name-part-type="superfamily">Apoidea</tp:taxon-name-part></tp:taxon-name>: <tp:taxon-name><tp:taxon-name-part taxon-name-part-type="clade">Anthophila</tp:taxon-name-part></tp:taxon-name>). <ext-link xlink:type="simple" ext-link-type="uri" xlink:href="http://www.discoverlife.org/mp/20q?guide=Apoidea_species">http://www.discoverlife.org/mp/20q?guide=Apoidea_species</ext-link> [accessed 20 December 2019]</mixed-citation></ref></ref-list></tp:taxon-treatment>
