# Supplementary material for: New and little-known species of the genus Sphecodes Latreille (Hymenoptera, Halictidae) from Southeast Asia
Source: Zookeys. 2020 Jun 1;937:31–88. doi: 10.3897/zookeys.937.51708 (PMC7280318; doi:10.3897/zookeys.937.51708)
Supplement: XML Treatment for Sphecodes brunneipes [file zookeys.937.51708-treatment4.xml]

<!DOCTYPE tp:taxon-treatment
  PUBLIC "-//TaxonX//DTD Taxonomic Treatment Publishing DTD v0 20100105//EN" "tax-treatment-NSO.dtd">
<tp:taxon-treatment xmlns:tp="http://www.plazi.org/taxpub"><tp:treatment-meta><kwd-group><label>Taxon classification</label><kwd><named-content xmlns:xlink="http://www.w3.org/1999/xlink" content-type="kingdom">Animalia</named-content></kwd><kwd><named-content xmlns:xlink="http://www.w3.org/1999/xlink" content-type="order">Hymenoptera</named-content></kwd><kwd><named-content xmlns:xlink="http://www.w3.org/1999/xlink" content-type="family">Halictidae</named-content></kwd></kwd-group><mixed-citation publication-type="journal"><person-group><name><surname>Astafurova</surname><given-names>Yulia V.</given-names></name><name><surname>Proshchalykin</surname><given-names>Maxim Yu.</given-names></name><name><surname>Schwarz</surname><given-names>Maximilian</given-names></name></person-group><article-title>New and little-known species of the genus <italic><tp:taxon-name><tp:taxon-name-part taxon-name-part-type="genus" reg="Sphecodes">Sphecodes</tp:taxon-name-part></tp:taxon-name></italic> Latreille (<tp:taxon-name><tp:taxon-name-part taxon-name-part-type="order">Hymenoptera</tp:taxon-name-part></tp:taxon-name>, <tp:taxon-name><tp:taxon-name-part taxon-name-part-type="family">Halictidae</tp:taxon-name-part></tp:taxon-name>) from Southeast Asia</article-title><source>Zookeys</source><day>01</day><month>6</month><year>2020</year><volume>937</volume><fpage>31</fpage><lpage>88</lpage><pub-id pub-id-type="doi">10.3897/zookeys.937.51708</pub-id></mixed-citation></tp:treatment-meta><tp:nomenclature><tp:taxon-name><object-id xmlns:xlink="http://www.w3.org/1999/xlink" content-type="arpha" xlink:type="simple">4C25FE7C-6803-5425-9564-469EDC7CE95E</object-id>
              <tp:taxon-name-part taxon-name-part-type="genus" reg="Sphecodes">Sphecodes</tp:taxon-name-part>
              <tp:taxon-name-part taxon-name-part-type="species" reg="brunneipes">brunneipes</tp:taxon-name-part>
            </tp:taxon-name><tp:taxon-authority>Friese, 1914</tp:taxon-authority><xref ref-type="fig" rid="F6">Figures 22–27</xref><tp:nomenclature-citation-list><tp:nomenclature-citation><tp:taxon-name>
                  <tp:taxon-name-part taxon-name-part-type="genus" reg="Sphecodes">Sphecodes</tp:taxon-name-part> <tp:taxon-name-part taxon-name-part-type="species" reg="brunneipes">brunneipes</tp:taxon-name-part></tp:taxon-name><comment>Friese, 1914: 14, ♀ (holotype: ♀, Indonesia, Java, Buitzotg. Schmiedek. leg., Coll. Friese; <abbrev xmlns:xlink="http://www.w3.org/1999/xlink" content-type="institution" xlink:title="Museum für Naturkunde der Humboldt Universität zu Berlin, Germany" id="ABBRID0ECVBG" xlink:type="simple">ZMHB</abbrev>; examined, Fig. <xref ref-type="fig" rid="F6">27</xref>).</comment></tp:nomenclature-citation></tp:nomenclature-citation-list></tp:nomenclature><tp:treatment-sec sec-type="diagnosis" id="SECID0ELVBG"><title>Diagnosis.</title><p>Unlike other species with simple mandibles in the female, this species has a preoccipital carina and a weakly curved basal vein in hind wing.</p></tp:treatment-sec><tp:treatment-sec sec-type="Descriptive notes" id="SECID0EQVBG"><title>Descriptive notes.</title><p>Wings with brownish darkening; hind wing with the angle between basal (M) and cubital (<abbrev xmlns:xlink="http://www.w3.org/1999/xlink" xlink:title="cubital" id="ABBRID0EWVBG" xlink:type="simple">Cu</abbrev>) veins ca. 70°, costal margin with seven hamuli. Lateral and dorsal preoccipital carina present. <bold>Female.</bold> Total body length 6–7 mm. Head (Fig. <xref ref-type="fig" rid="F6">23</xref>) strongly transverse, ca. 1.25 times as wide as long; vertex weakly elevated with distance from top of head to upper margin of lateral ocellus approximately a lateral ocellar diameter as seen in frontal view; F1 and F2 strongly transverse, 0.5 times as long as wide; F3 0.8 times as long as wide; face with confluent punctures, ocello-ocular area with dense punctures separated by at most a puncture diameter (Fig. <xref ref-type="fig" rid="F6">22</xref>); paraocular and supraclypeal areas with adpressed white pubescence obscuring integument. Gena with dense pubescence. Mesoscutum and mesoscutellum (Fig. <xref ref-type="fig" rid="F6">25</xref>) coarsely and densely punctate (25–50 μm), the punctures separated by at most two puncture diameters; mesepisternum reticulate-rugose (Fig. <xref ref-type="fig" rid="F6">24</xref>); propodeal triangle (metapostnotum) coarsely reticulate-rugose, lateral parts of propodeum with fine wrinkles (strigose). Metasomal terga definitely punctate (Fig. <xref ref-type="fig" rid="F6">26</xref>), finely on T1 (ca. 10 μm) and more coarsely on the remaining terga (10–25 μm); marginal zones impunctate; T1 and T2 red, coloration of T3 and T4 variable; pygidial plate dull, widely rounded apically, 1.4 times as wide as metabasitarsus. <bold>Male</bold> unknown.</p><fig id="F5" position="float" orientation="portrait"><object-id xmlns:xlink="http://www.w3.org/1999/xlink" content-type="doi" xlink:type="simple">10.3897/zookeys.937.51708.figures17-21</object-id><object-id xmlns:xlink="http://www.w3.org/1999/xlink" content-type="arpha" xlink:type="simple">A795FB5B-4AF5-5CA7-9399-AB451AFDD392</object-id><label>Figures 17–21.</label><caption><p><italic><tp:taxon-name><tp:taxon-name-part taxon-name-part-type="genus" reg="Sphecodes">Sphecodes</tp:taxon-name-part> <tp:taxon-name-part taxon-name-part-type="species" reg="biroi">biroi</tp:taxon-name-part></tp:taxon-name></italic> Friese, male <bold>17</bold> antennae, lateral view <bold>18</bold> head, frontal view <bold>19</bold> mesosoma, dorsal view <bold>20</bold> genitalia, dorsal view <bold>21</bold> T1-T3, dorsal view. Scale bars: 1.0 mm (<bold>17–19, 21</bold>), 0.5 mm (<bold>20</bold>).</p></caption><graphic xmlns:xlink="http://www.w3.org/1999/xlink" xlink:href="zookeys-937-031-g005.jpg" position="float" orientation="portrait" xlink:type="simple" id="oo_416777.jpg"><uri content-type="original_file" xlink:type="simple">https://binary.pensoft.net/fig/416777</uri></graphic></fig></tp:treatment-sec><tp:treatment-sec sec-type="Published records" id="SECID0EYXBG"><title>Published records.</title><p><xref ref-type="bibr" rid="B27">Friese 1914</xref>: 14 (Indonesia); <xref ref-type="bibr" rid="B3">Ascher and Pickering 2019</xref> (Indonesia).</p></tp:treatment-sec><tp:treatment-sec sec-type="material" id="SECID0EGYBG"><title>Material examined.</title><p>Indonesia: 2 ♀♀, Lombok, near Senggigi, 18.V.2012, M. Mokrousov (<named-content xmlns:xlink="http://www.w3.org/1999/xlink" content-type="dwc:institutional_code" xlink:type="simple">ZISP</named-content>).</p></tp:treatment-sec><tp:treatment-sec sec-type="distribution" id="SECID0ERYBG"><title>Distribution.</title><p>Indonesia.</p><fig id="F6" position="float" orientation="portrait"><object-id xmlns:xlink="http://www.w3.org/1999/xlink" content-type="doi" xlink:type="simple">10.3897/zookeys.937.51708.figures22-27</object-id><object-id xmlns:xlink="http://www.w3.org/1999/xlink" content-type="arpha" xlink:type="simple">4BCE564A-0778-5A73-B036-AB7590E6BD1E</object-id><label>Figures 22–27.</label><caption><p><italic><tp:taxon-name><tp:taxon-name-part taxon-name-part-type="genus" reg="Sphecodes">Sphecodes</tp:taxon-name-part> <tp:taxon-name-part taxon-name-part-type="species" reg="brunneipes">brunneipes</tp:taxon-name-part></tp:taxon-name></italic> Friese, female, holotype <bold>22, 23</bold> head, dorsal view (<bold>22</bold>), frontal view (<bold>23</bold>) <bold>24, 25</bold> mesosoma, lateral view (<bold>24</bold>), dorsal view (<bold>25</bold>) <bold>26</bold> metasoma, dorsal view <bold>27</bold> labels. Scale bars: 1.0 mm.</p></caption><graphic xmlns:xlink="http://www.w3.org/1999/xlink" xlink:href="zookeys-937-031-g006.jpg" position="float" orientation="portrait" xlink:type="simple" id="oo_416778.jpg"><uri content-type="original_file" xlink:type="simple">https://binary.pensoft.net/fig/416778</uri></graphic></fig></tp:treatment-sec><ref-list><ref id="B27"><mixed-citation xmlns:xlink="http://www.w3.org/1999/xlink" xlink:type="simple"><person-group><name name-style="western"><surname>Friese</surname><given-names>H</given-names></name></person-group> (<year>1914</year>) <article-title>Anhang zur: „Bienenfauna von Java“.</article-title><source>Tijdschrift voor entomologie</source><volume>57</volume>: <fpage>14</fpage>–<lpage>61</lpage>.</mixed-citation></ref><ref id="B3"><mixed-citation xmlns:xlink="http://www.w3.org/1999/xlink" xlink:type="simple"><person-group><name name-style="western"><surname>Ascher</surname><given-names>JS</given-names></name><name name-style="western"><surname>Pickering</surname><given-names>J</given-names></name></person-group> (<year>2019</year>) Discover Life bee species guide and world checklist (<tp:taxon-name><tp:taxon-name-part taxon-name-part-type="order">Hymenoptera</tp:taxon-name-part></tp:taxon-name>: <tp:taxon-name><tp:taxon-name-part taxon-name-part-type="superfamily">Apoidea</tp:taxon-name-part></tp:taxon-name>: <tp:taxon-name><tp:taxon-name-part taxon-name-part-type="clade">Anthophila</tp:taxon-name-part></tp:taxon-name>). <ext-link xlink:type="simple" ext-link-type="uri" xlink:href="http://www.discoverlife.org/mp/20q?guide=Apoidea_species">http://www.discoverlife.org/mp/20q?guide=Apoidea_species</ext-link> [accessed 20 December 2019]</mixed-citation></ref></ref-list></tp:taxon-treatment>
