# Supplementary material for: New and little-known species of the genus Sphecodes Latreille (Hymenoptera, Halictidae) from Southeast Asia
Source: Zookeys. 2020 Jun 1;937:31–88. doi: 10.3897/zookeys.937.51708 (PMC7280318; doi:10.3897/zookeys.937.51708)
Supplement: XML Treatment for Sphecodes chaprensis [file zookeys.937.51708-treatment5.xml]

<!DOCTYPE tp:taxon-treatment
  PUBLIC "-//TaxonX//DTD Taxonomic Treatment Publishing DTD v0 20100105//EN" "tax-treatment-NSO.dtd">
<tp:taxon-treatment xmlns:tp="http://www.plazi.org/taxpub"><tp:treatment-meta><kwd-group><label>Taxon classification</label><kwd><named-content xmlns:xlink="http://www.w3.org/1999/xlink" content-type="kingdom">Animalia</named-content></kwd><kwd><named-content xmlns:xlink="http://www.w3.org/1999/xlink" content-type="order">Hymenoptera</named-content></kwd><kwd><named-content xmlns:xlink="http://www.w3.org/1999/xlink" content-type="family">Halictidae</named-content></kwd></kwd-group><mixed-citation publication-type="journal"><person-group><name><surname>Astafurova</surname><given-names>Yulia V.</given-names></name><name><surname>Proshchalykin</surname><given-names>Maxim Yu.</given-names></name><name><surname>Schwarz</surname><given-names>Maximilian</given-names></name></person-group><article-title>New and little-known species of the genus <italic><tp:taxon-name><tp:taxon-name-part taxon-name-part-type="genus" reg="Sphecodes">Sphecodes</tp:taxon-name-part></tp:taxon-name></italic> Latreille (<tp:taxon-name><tp:taxon-name-part taxon-name-part-type="order">Hymenoptera</tp:taxon-name-part></tp:taxon-name>, <tp:taxon-name><tp:taxon-name-part taxon-name-part-type="family">Halictidae</tp:taxon-name-part></tp:taxon-name>) from Southeast Asia</article-title><source>Zookeys</source><day>01</day><month>6</month><year>2020</year><volume>937</volume><fpage>31</fpage><lpage>88</lpage><pub-id pub-id-type="doi">10.3897/zookeys.937.51708</pub-id></mixed-citation></tp:treatment-meta><tp:nomenclature><tp:taxon-name><object-id xmlns:xlink="http://www.w3.org/1999/xlink" content-type="arpha" xlink:type="simple">6B968EAC-9F7E-573D-A48F-098BEFC24ED7</object-id>
              <tp:taxon-name-part taxon-name-part-type="genus" reg="Sphecodes">Sphecodes</tp:taxon-name-part>
              <tp:taxon-name-part taxon-name-part-type="species" reg="chaprensis">chaprensis</tp:taxon-name-part>
            </tp:taxon-name><tp:taxon-authority>Blüthgen, 1927</tp:taxon-authority><xref ref-type="fig" rid="F7">Figures 28–33</xref><tp:nomenclature-citation-list><tp:nomenclature-citation><tp:taxon-name>
                  <tp:taxon-name-part taxon-name-part-type="genus" reg="Sphecodes">Sphecodes</tp:taxon-name-part> <tp:taxon-name-part taxon-name-part-type="species" reg="chaprensis">chaprensis</tp:taxon-name-part></tp:taxon-name><comment>Blüthgen, 1927: 96–98, Fig. <xref ref-type="fig" rid="F7">30</xref>, ♂ (holotype: ♂, India, Chapra, Bengal, Mackenzie, B.M. TYPE HYM. 17a564; <named-content xmlns:xlink="http://www.w3.org/1999/xlink" content-type="dwc:institutional_code" xlink:type="simple">NHMUK</named-content> 013380323; examined).</comment></tp:nomenclature-citation></tp:nomenclature-citation-list></tp:nomenclature><tp:treatment-sec sec-type="diagnosis" id="SECID0E42BG"><title>Diagnosis.</title><p>This species resembles <italic><tp:taxon-name><tp:taxon-name-part taxon-name-part-type="genus" reg="Sphecodes">Sphecodes</tp:taxon-name-part> <tp:taxon-name-part taxon-name-part-type="species" reg="shillongensis">shillongensis</tp:taxon-name-part></tp:taxon-name></italic> Blüthgen, 1927 and <italic><tp:taxon-name><tp:taxon-name-part taxon-name-part-type="genus" reg="Sphecodes">S.</tp:taxon-name-part> <tp:taxon-name-part taxon-name-part-type="species" reg="simlaensis">simlaensis</tp:taxon-name-part></tp:taxon-name></italic> Blüthgen, 1924, sharing a similar structure and sculpture of the body, including weakly developed antennal tyloids, a densely punctate mesoscutum and scarcely punctate metasomal terga. The species differs from <italic><tp:taxon-name><tp:taxon-name-part taxon-name-part-type="genus" reg="Sphecodes">S.</tp:taxon-name-part> <tp:taxon-name-part taxon-name-part-type="species" reg="simlaensis">simlaensis</tp:taxon-name-part></tp:taxon-name></italic> in having dense facial pubescence obscuring integument above the antennal sockets; from <italic><tp:taxon-name><tp:taxon-name-part taxon-name-part-type="genus" reg="Sphecodes">S.</tp:taxon-name-part> <tp:taxon-name-part taxon-name-part-type="species" reg="shillongensis">shillongensis</tp:taxon-name-part></tp:taxon-name></italic> it differs by shorter antennae with flagellomeres (from F3 onward) ca. 1.1–1.2 times as long as wide (versus 1.3) and shape of the gonostylus with a large membranous part.</p></tp:treatment-sec><tp:treatment-sec sec-type="Descriptive notes" id="SECID0EP4BG"><title>Descriptive notes.</title><p>Wings hyaline; hind wing with angle between basal (M) and cubital (<abbrev xmlns:xlink="http://www.w3.org/1999/xlink" xlink:title="cubital" id="ABBRID0EV4BG" xlink:type="simple">Cu</abbrev>) veins almost 90°, costal margin with six or seven hamuli. Preoccipital carina absent. <bold>Male.</bold> Total body length 4.5–5.5 mm. Head transverse, ca. 1.15 times as wide as long (Fig. <xref ref-type="fig" rid="F7">29</xref>); vertex not elevated as seen in frontal view; antennae (Fig. <xref ref-type="fig" rid="F7">28</xref>) short, attaining posterior margin of mesoscutum, F1 0.7 times as long as wide, F2 1.3–1.4 times as long as wide, remaining flagellomeres ca. 1.1–1.2 as long as wide; tyloids weakly developed, at most semicircular across basal 1/4 of ventral surfaces of last flagellomeres (Fig. <xref ref-type="fig" rid="F7">28</xref>); ocello-ocular area with minute punctures separated by at most a puncture diameter; face above and below the antennal sockets with adpressed white pubescence obscuring integument. Gena with sparser pubescence. Mesoscutum and mesoscutellum (Fig. <xref ref-type="fig" rid="F7">31</xref>) finely punctate, sparser medially (15–20 μm / 0.5–3), becoming denser peripherally; mesepisternum and hypoepimeral area rugose (Fig. <xref ref-type="fig" rid="F7">32</xref>); propodeal triangle (metapostnotum) shining, with coarse longitudinal-winding wrinkles; remaining surfaces of propodeum rugose to reticulate-rugose. Metasomal terga scarcely punctate (Fig. <xref ref-type="fig" rid="F7">30</xref>); T1 almost impunctate, with a few minute punctures; remaining terga basally with tiny setae pores; marginal zones impunctate; T1 (apically) and T2 red, coloration of T3 variable; gonocoxite dorsally with impression; gonostylus as on Fig. <xref ref-type="fig" rid="F7">33</xref>. <bold>Female</bold> unknown.</p><fig id="F7" position="float" orientation="portrait"><object-id xmlns:xlink="http://www.w3.org/1999/xlink" content-type="doi" xlink:type="simple">10.3897/zookeys.937.51708.figures28-33</object-id><object-id xmlns:xlink="http://www.w3.org/1999/xlink" content-type="arpha" xlink:type="simple">B3897588-2C5D-5638-BDEC-9B5CA0FD3160</object-id><label>Figures 28–33.</label><caption><p><italic><tp:taxon-name><tp:taxon-name-part taxon-name-part-type="genus" reg="Sphecodes">Sphecodes</tp:taxon-name-part> <tp:taxon-name-part taxon-name-part-type="species" reg="chaprensis">chaprensis</tp:taxon-name-part></tp:taxon-name></italic> Blüthgen, male <bold>28</bold> antennae, lateral view <bold>29</bold> head, frontal view <bold>30</bold> T1–T3, dorsal view <bold>31</bold> mesosoma, dorsal view <bold>32</bold> mesepisternum and hypoepimeral area, lateral view <bold>33</bold> genitalia, dorsal view. Scale bars: 1.0 mm (<bold>29–31</bold>), 0.5 mm (<bold>28, 32, 33</bold>).</p></caption><graphic xmlns:xlink="http://www.w3.org/1999/xlink" xlink:href="zookeys-937-031-g007.jpg" position="float" orientation="portrait" xlink:type="simple" id="oo_416779.jpg"><uri content-type="original_file" xlink:type="simple">https://binary.pensoft.net/fig/416779</uri></graphic></fig></tp:treatment-sec><tp:treatment-sec sec-type="material" id="SECID0ECAAI"><title>Material examined.</title><p>Laos: 1 ♂, Phongsaly prov., <named-content xmlns:xlink="http://www.w3.org/1999/xlink" content-type="dwc:verbatimCoordinates" xlink:type="simple"><named-content content-type="geo-json" specific-use="{&#34;type&#34;:&#34;Point&#34;,&#34;coordinates&#34;:[102.200000,21.733333]}" id="NCID0ELAAI" xlink:type="simple">21°44'N, 102°12'E</named-content></named-content>, Ban Natsa, 9–17.V.2004, 550 m, P. Pacholatko (<named-content xmlns:xlink="http://www.w3.org/1999/xlink" content-type="dwc:institutional_code" xlink:type="simple">OLBL</named-content>/<abbrev xmlns:xlink="http://www.w3.org/1999/xlink" xlink:title="personal collection of Maximilian Schwarz (Ansfelden, Austria" id="ABBRID0EVAAI" xlink:type="simple">PCMS</abbrev>).</p></tp:treatment-sec><tp:treatment-sec sec-type="distribution" id="SECID0EZAAI"><title>Distribution.</title><p>*Laos, India (Bihar).</p></tp:treatment-sec></tp:taxon-treatment>
