# Supplementary material for: New and little-known species of the genus Sphecodes Latreille (Hymenoptera, Halictidae) from Southeast Asia
Source: Zookeys. 2020 Jun 1;937:31–88. doi: 10.3897/zookeys.937.51708 (PMC7280318; doi:10.3897/zookeys.937.51708)
Supplement: XML Treatment for Sphecodes discoverlifei [file zookeys.937.51708-treatment6.xml]

<!DOCTYPE tp:taxon-treatment
  PUBLIC "-//TaxonX//DTD Taxonomic Treatment Publishing DTD v0 20100105//EN" "tax-treatment-NSO.dtd">
<tp:taxon-treatment xmlns:tp="http://www.plazi.org/taxpub"><tp:treatment-meta><kwd-group><label>Taxon classification</label><kwd><named-content xmlns:xlink="http://www.w3.org/1999/xlink" content-type="kingdom">Animalia</named-content></kwd><kwd><named-content xmlns:xlink="http://www.w3.org/1999/xlink" content-type="order">Hymenoptera</named-content></kwd><kwd><named-content xmlns:xlink="http://www.w3.org/1999/xlink" content-type="family">Halictidae</named-content></kwd></kwd-group><mixed-citation publication-type="journal"><person-group><name><surname>Astafurova</surname><given-names>Yulia V.</given-names></name><name><surname>Proshchalykin</surname><given-names>Maxim Yu.</given-names></name><name><surname>Schwarz</surname><given-names>Maximilian</given-names></name></person-group><article-title>New and little-known species of the genus <italic><tp:taxon-name><tp:taxon-name-part taxon-name-part-type="genus" reg="Sphecodes">Sphecodes</tp:taxon-name-part></tp:taxon-name></italic> Latreille (<tp:taxon-name><tp:taxon-name-part taxon-name-part-type="order">Hymenoptera</tp:taxon-name-part></tp:taxon-name>, <tp:taxon-name><tp:taxon-name-part taxon-name-part-type="family">Halictidae</tp:taxon-name-part></tp:taxon-name>) from Southeast Asia</article-title><source>Zookeys</source><day>01</day><month>6</month><year>2020</year><volume>937</volume><fpage>31</fpage><lpage>88</lpage><pub-id pub-id-type="doi">10.3897/zookeys.937.51708</pub-id></mixed-citation></tp:treatment-meta><tp:nomenclature><tp:taxon-name><object-id xmlns:xlink="http://www.w3.org/1999/xlink" content-type="arpha" xlink:type="simple">0EB9116B-2E76-5672-BEE2-ACAD64C7C4BD</object-id>
              <tp:taxon-name-part taxon-name-part-type="genus" reg="Sphecodes">Sphecodes</tp:taxon-name-part>
              <tp:taxon-name-part taxon-name-part-type="species" reg="discoverlifei">discoverlifei</tp:taxon-name-part>
              <object-id xmlns:xlink="http://www.w3.org/1999/xlink" content-type="zoobank" xlink:type="simple">http://zoobank.org/94551AB3-C22B-4561-B1B7-B81C82C1D90A</object-id>
            </tp:taxon-name><tp:taxon-authority>Astafurova &amp; Proshchalykin</tp:taxon-authority><tp:taxon-status xmlns:xlink="http://www.w3.org/1999/xlink" xlink:type="simple">sp. nov.</tp:taxon-status><xref ref-type="fig" rid="F8">Figures 34–35</xref><xref ref-type="fig" rid="F9">, 36–42</xref><xref ref-type="fig" rid="F10">, 43–45</xref></tp:nomenclature><tp:treatment-sec sec-type="type material" id="SECID0ETCAI"><title>Type material.</title><p><bold><italic>Holotype</italic></bold>: ♂, laos, Phongsaly prov., Phongsaly env., <named-content xmlns:xlink="http://www.w3.org/1999/xlink" content-type="dwc:verbatimCoordinates" xlink:type="simple"><named-content content-type="geo-json" specific-use="{&#34;type&#34;:&#34;Point&#34;,&#34;coordinates&#34;:[102.100000,21.683333]}" id="NCID0EBDAI" xlink:type="simple">21°41'N, 102°06'E</named-content></named-content>, 1500 m, 1–30.VI.2003, P. Pacholatko (<abbrev xmlns:xlink="http://www.w3.org/1999/xlink" xlink:title="personal collection of Maximilian Schwarz (Ansfelden, Austria" id="ABBRID0EGDAI" xlink:type="simple">PCMS</abbrev>), Fig. <xref ref-type="fig" rid="F9">42</xref>. <bold><italic>Paratypes</italic></bold>: 2 ♂♂, the same label as for holotype, but VI.2003 (<abbrev xmlns:xlink="http://www.w3.org/1999/xlink" xlink:title="personal collection of Maximilian Schwarz (Ansfelden, Austria" id="ABBRID0ERDAI" xlink:type="simple">PCMS</abbrev>/<named-content xmlns:xlink="http://www.w3.org/1999/xlink" content-type="dwc:institutional_code" xlink:type="simple">ZISP</named-content>); 2 ♀#, the same label as for holotype, but 28.V–20.VI.2003, V. Kuban (<abbrev xmlns:xlink="http://www.w3.org/1999/xlink" xlink:title="personal collection of Maximilian Schwarz (Ansfelden, Austria" id="ABBRID0E1DAI" xlink:type="simple">PCMS</abbrev>/<named-content xmlns:xlink="http://www.w3.org/1999/xlink" content-type="dwc:institutional_code" xlink:type="simple">ZISP</named-content>).</p></tp:treatment-sec><tp:treatment-sec sec-type="diagnosis" id="SECID0EDEAI"><title>Diagnosis.</title><p>Among the oriental species lacking a preoccipital carina and with five or six hamuli in hind wing the male of the new species is recognizable by having tyloids covering the entire ventral and lateral flagellar surfaces and also in the shape of the gonostylus which has an elongate membranous part; the female is similar to <italic><tp:taxon-name><tp:taxon-name-part taxon-name-part-type="genus" reg="Sphecodes">Sphecodes</tp:taxon-name-part> <tp:taxon-name-part taxon-name-part-type="species" reg="tantalus">tantalus</tp:taxon-name-part></tp:taxon-name></italic> Nurse, 1903 by combination of the strongly transverse head, the metafemur strongly enlarged in proximal half, the mesoscutum with relatively sparse punctures, the impunctate T1, the narrow pygidial plate and the reddish metasoma, but it differs by not having an elevated vertex as seen in frontal view (in <italic><tp:taxon-name><tp:taxon-name-part taxon-name-part-type="genus" reg="Sphecodes">S.</tp:taxon-name-part> <tp:taxon-name-part taxon-name-part-type="species" reg="tantalus">tantalus</tp:taxon-name-part></tp:taxon-name></italic> distance from top of head to upper margin of lateral ocellus approximately a lateral ocellar diameter).</p></tp:treatment-sec><tp:treatment-sec sec-type="description" id="SECID0E6EAI"><title>Description.</title><p>Wings hyaline, weak yellowish with light brown stigma and yellowish veins; hind wing with the angle between basal (M) and cubital (<abbrev xmlns:xlink="http://www.w3.org/1999/xlink" xlink:title="cubital" id="ABBRID0EFFAI" xlink:type="simple">Cu</abbrev>) veins 90°, costal margin with five hamuli. Preoccipital carina absent. <bold>Female.</bold> Total body length 6.0–6.5 mm (Fig. <xref ref-type="fig" rid="F8">35</xref>), fore wing 4.6–4.9 mm. Head black (Fig. <xref ref-type="fig" rid="F10">43</xref>); strongly transverse, ca. 1.3 times as wide as long; vertex not elevated as seen in frontal view; distance from top of head to upper margin of a lateral ocellus ca. two lateral ocellar diameters as seen in dorsal view; F1 0.8 times as long as wide, F2 0.9 times as long as wide, remaining flagellomeres 1.0–1.1 times as long as wide; labrum trapezoidal, 0.7 times as long as basal width; face densely punctate, with punctures separated by at most a puncture diameter; ocello-ocular area and gena with tiny setae pores (5–10 μm) separated by a few puncture diameters; face and gena with sparser pubescence, not obscuring integument. Mesosoma black, legs brownish with yellowish tarsi; mesoscutum and mesoscutellum (Fig. <xref ref-type="fig" rid="F10">44</xref>) with relatively sparse punctures (15–25 μm / 1–4) becoming denser peripherally; metafemur strongly enlarged in proximal half, maximum width 0.4 times its length; hypoepimeral area and mesepisternum rugose; propodeal triangle (metapostnotum) with coarse longitudinal wrinkles and shining interspaces (Fig. <xref ref-type="fig" rid="F10">44</xref>); lateral parts of propodeum coarsely reticulate-rugose. Metasomal T1 impunctate; remaining terga with a few minute setae pores (Fig. <xref ref-type="fig" rid="F10">45</xref>); marginal zones impunctate; T1–T4 mostly red, remaining terga red-brownish; pygidial plate dull, pointed apically, narrow, 0.6 times as wide as metabasitarsus. Sterna finely tessellate with dense shallow setae pores.</p><fig id="F8" position="float" orientation="portrait"><object-id xmlns:xlink="http://www.w3.org/1999/xlink" content-type="doi" xlink:type="simple">10.3897/zookeys.937.51708.figures34-35</object-id><object-id xmlns:xlink="http://www.w3.org/1999/xlink" content-type="arpha" xlink:type="simple">880C7A65-A0D4-5DDD-8498-F45F901E0714</object-id><label>Figures 34, 35.</label><caption><p><italic><tp:taxon-name><tp:taxon-name-part taxon-name-part-type="genus" reg="Sphecodes">Sphecodes</tp:taxon-name-part> <tp:taxon-name-part taxon-name-part-type="species" reg="discoverlifei">discoverlifei</tp:taxon-name-part></tp:taxon-name></italic> Astafurova &amp; Proshchalykin, sp. nov. <bold>34</bold> holotype, male, lateral view <bold>35</bold> paratype, female, lateral view. Scale bars: 1.0 mm.</p></caption><graphic xmlns:xlink="http://www.w3.org/1999/xlink" xlink:href="zookeys-937-031-g008.jpg" position="float" orientation="portrait" xlink:type="simple" id="oo_416780.jpg"><uri content-type="original_file" xlink:type="simple">https://binary.pensoft.net/fig/416780</uri></graphic></fig><p><bold>Male.</bold> Total body length 6–7 mm (Fig. <xref ref-type="fig" rid="F8">34</xref>), fore wing 4.5–5.0 mm. Head black (Fig. <xref ref-type="fig" rid="F9">36</xref>), transverse, ca. 1.2 times as wide as long; vertex not elevated as seen in frontal view and distance from top of head to upper margin of a lateral ocellus approximately two lateral ocellar diameters as seen in dorsal view; antenna short (Fig. <xref ref-type="fig" rid="F9">37</xref>), reaching posterior half of mesoscutum, F1 0.6 times as long as wide, F2 1.3–1.4 times as long as wide, remaining flagellomeres 1.1–1.2 times as long as wide; tyloids covering entire ventral and lateral flagellar surfaces; face densely punctate, the punctures separated byat most a half puncture diameter; ocello-ocular area and gena more sparsely punctate with punctures separated by approximately a puncture diameter; face and gena with sparser pubescence, not obscuring integument. Mesosoma black, tibia (partially) and tarsi yellow; mesoscutum (Fig. <xref ref-type="fig" rid="F9">39</xref>) irregularly punctate, with confluent punctures peripherally and sparser medially (15–25 μm / 1–4); mesoscutellum coarsely punctate (20–40 μm) with punctures separated by at most a puncture diameter; hypoepimeral area and mesepisternum reticulate-rugose; propodeal triangle with coarse longitudinal wrinkles and shiny interspaces; lateral part of propodeum coarsely reticulate-rugose. Metasoma dark brownish (Fig. <xref ref-type="fig" rid="F9">38</xref>); terga almost impunctate with a few minute punctures; sterna with sparse setae pores; gonocoxite dorsally with impression; gonostylus with elongate membranous part (Figs <xref ref-type="fig" rid="F9">40</xref>, <xref ref-type="fig" rid="F9">41</xref>).</p><fig id="F9" position="float" orientation="portrait"><object-id xmlns:xlink="http://www.w3.org/1999/xlink" content-type="doi" xlink:type="simple">10.3897/zookeys.937.51708.figures36-42</object-id><object-id xmlns:xlink="http://www.w3.org/1999/xlink" content-type="arpha" xlink:type="simple">417AD347-D5C8-5551-A8D6-ACF8C843F6BD</object-id><label>Figures 36–42.</label><caption><p><italic><tp:taxon-name><tp:taxon-name-part taxon-name-part-type="genus" reg="Sphecodes">Sphecodes</tp:taxon-name-part> <tp:taxon-name-part taxon-name-part-type="species" reg="discoverlifei">discoverlifei</tp:taxon-name-part></tp:taxon-name></italic> Astafurova &amp; Proshchalykin, sp. nov., male, holotype <bold>36</bold> head, frontal view <bold>37</bold> antennae, lateral view <bold>38</bold> metasoma, dorsal view <bold>39</bold> mesosoma, dorsal view <bold>40, 41</bold> genitalia, dorso-lateral view (<bold>40</bold>), dorsal view (<bold>41</bold>) <bold>42</bold> labels. Scale bars: 1.0 mm (<bold>36–39</bold>), 0.5 mm (<bold>40, 41</bold>).</p></caption><graphic xmlns:xlink="http://www.w3.org/1999/xlink" xlink:href="zookeys-937-031-g009.jpg" position="float" orientation="portrait" xlink:type="simple" id="oo_416781.jpg"><uri content-type="original_file" xlink:type="simple">https://binary.pensoft.net/fig/416781</uri></graphic></fig></tp:treatment-sec><tp:treatment-sec sec-type="etymology" id="SECID0EHJAI"><title>Etymology.</title><p>This species is dedicated to name of the website <ext-link xmlns:xlink="http://www.w3.org/1999/xlink" xlink:type="simple" ext-link-type="uri" xlink:href="https://www.discoverlife.org">https://www.discoverlife.org</ext-link> (creators are J.S. Ascher and J. Pickering), in recognition of its contribution to knowledge of bee biodiversity.</p></tp:treatment-sec><tp:treatment-sec sec-type="distribution" id="SECID0ESJAI"><title>Distribution.</title><p>Only known from the type locality in Laos.</p><fig id="F10" position="float" orientation="portrait"><object-id xmlns:xlink="http://www.w3.org/1999/xlink" content-type="doi" xlink:type="simple">10.3897/zookeys.937.51708.figures43-45</object-id><object-id xmlns:xlink="http://www.w3.org/1999/xlink" content-type="arpha" xlink:type="simple">71F03D4A-4087-5FD8-9AB5-BDB7A4FA6378</object-id><label>Figures 43–45.</label><caption><p><italic><tp:taxon-name><tp:taxon-name-part taxon-name-part-type="genus" reg="Sphecodes">Sphecodes</tp:taxon-name-part> <tp:taxon-name-part taxon-name-part-type="species" reg="discoverlifei">discoverlifei</tp:taxon-name-part></tp:taxon-name></italic> Astafurova &amp; Proshchalykin, sp. nov., female, paratype <bold>43</bold> head, frontal view <bold>44</bold> mesosoma, dorsal view <bold>45</bold> metasoma, dorsal view. Scale bars: 1.0 mm.</p></caption><graphic xmlns:xlink="http://www.w3.org/1999/xlink" xlink:href="zookeys-937-031-g010.jpg" position="float" orientation="portrait" xlink:type="simple" id="oo_416782.jpg"><uri content-type="original_file" xlink:type="simple">https://binary.pensoft.net/fig/416782</uri></graphic></fig></tp:treatment-sec></tp:taxon-treatment>
