# Supplementary material for: New and little-known species of the genus Sphecodes Latreille (Hymenoptera, Halictidae) from Southeast Asia
Source: Zookeys. 2020 Jun 1;937:31–88. doi: 10.3897/zookeys.937.51708 (PMC7280318; doi:10.3897/zookeys.937.51708)
Supplement: XML Treatment for Sphecodes distinctus [file zookeys.937.51708-treatment7.xml]

<!DOCTYPE tp:taxon-treatment
  PUBLIC "-//TaxonX//DTD Taxonomic Treatment Publishing DTD v0 20100105//EN" "tax-treatment-NSO.dtd">
<tp:taxon-treatment xmlns:tp="http://www.plazi.org/taxpub"><tp:treatment-meta><kwd-group><label>Taxon classification</label><kwd><named-content xmlns:xlink="http://www.w3.org/1999/xlink" content-type="kingdom">Animalia</named-content></kwd><kwd><named-content xmlns:xlink="http://www.w3.org/1999/xlink" content-type="order">Hymenoptera</named-content></kwd><kwd><named-content xmlns:xlink="http://www.w3.org/1999/xlink" content-type="family">Halictidae</named-content></kwd></kwd-group><mixed-citation publication-type="journal"><person-group><name><surname>Astafurova</surname><given-names>Yulia V.</given-names></name><name><surname>Proshchalykin</surname><given-names>Maxim Yu.</given-names></name><name><surname>Schwarz</surname><given-names>Maximilian</given-names></name></person-group><article-title>New and little-known species of the genus <italic><tp:taxon-name><tp:taxon-name-part taxon-name-part-type="genus" reg="Sphecodes">Sphecodes</tp:taxon-name-part></tp:taxon-name></italic> Latreille (<tp:taxon-name><tp:taxon-name-part taxon-name-part-type="order">Hymenoptera</tp:taxon-name-part></tp:taxon-name>, <tp:taxon-name><tp:taxon-name-part taxon-name-part-type="family">Halictidae</tp:taxon-name-part></tp:taxon-name>) from Southeast Asia</article-title><source>Zookeys</source><day>01</day><month>6</month><year>2020</year><volume>937</volume><fpage>31</fpage><lpage>88</lpage><pub-id pub-id-type="doi">10.3897/zookeys.937.51708</pub-id></mixed-citation></tp:treatment-meta><tp:nomenclature><tp:taxon-name><object-id xmlns:xlink="http://www.w3.org/1999/xlink" content-type="arpha" xlink:type="simple">89605763-F008-55A3-840D-2292E81690C5</object-id>
              <tp:taxon-name-part taxon-name-part-type="genus" reg="Sphecodes">Sphecodes</tp:taxon-name-part>
              <tp:taxon-name-part taxon-name-part-type="species" reg="distinctus">distinctus</tp:taxon-name-part>
            </tp:taxon-name><tp:taxon-authority>Meyer, 1925</tp:taxon-authority><xref ref-type="fig" rid="F11">Figures 46–52</xref><tp:nomenclature-citation-list><tp:nomenclature-citation><tp:taxon-name>
                  <tp:taxon-name-part taxon-name-part-type="genus" reg="Sphecodes">Sphecodes</tp:taxon-name-part> <tp:taxon-name-part taxon-name-part-type="species" reg="distinctus">distinctus</tp:taxon-name-part></tp:taxon-name><comment>Meyer, 1925: 11, ♂ (holotype: ♂, Annam, Laos [Vietnam]; <named-content xmlns:xlink="http://www.w3.org/1999/xlink" content-type="dwc:institutional_code" xlink:type="simple">HNHM</named-content>, examined, Fig. <xref ref-type="fig" rid="F11">52</xref>).</comment></tp:nomenclature-citation></tp:nomenclature-citation-list></tp:nomenclature><tp:treatment-sec sec-type="diagnosis" id="SECID0EYMAI"><title>Diagnosis.</title><p>This species is similar to <italic><tp:taxon-name><tp:taxon-name-part taxon-name-part-type="genus" reg="Sphecodes">Sphecodes</tp:taxon-name-part> <tp:taxon-name-part taxon-name-part-type="species" reg="formosanus">formosanus</tp:taxon-name-part></tp:taxon-name></italic> Cockerell, 1911 in having weakly developed tyloids, a densely punctate mesoscutum (close to areolate) and metasomal terga, but it differs in having a smaller body size (6.5–8.5 mm versus 9–10 mm), number of hamuli (seven or eight versus ten), and usually more developed tyloids (covering sometimes to basal 1/4–1/3 of distal flagellomeres compared to at most 1/5 in <italic><tp:taxon-name><tp:taxon-name-part taxon-name-part-type="genus" reg="Sphecodes">S.</tp:taxon-name-part> <tp:taxon-name-part taxon-name-part-type="species" reg="formosanus">formosanus</tp:taxon-name-part></tp:taxon-name></italic>). Females of <italic><tp:taxon-name><tp:taxon-name-part taxon-name-part-type="genus" reg="Sphecodes">S.</tp:taxon-name-part> <tp:taxon-name-part taxon-name-part-type="species" reg="takaensis">takaensis</tp:taxon-name-part></tp:taxon-name></italic><xref ref-type="bibr" rid="B19">Blüthgen 1927</xref>, <italic><tp:taxon-name><tp:taxon-name-part taxon-name-part-type="genus" reg="Sphecodes">S.</tp:taxon-name-part> <tp:taxon-name-part taxon-name-part-type="species" reg="howardi">howardi</tp:taxon-name-part></tp:taxon-name></italic> and <italic><tp:taxon-name><tp:taxon-name-part taxon-name-part-type="genus" reg="Sphecodes">S.</tp:taxon-name-part> <tp:taxon-name-part taxon-name-part-type="species" reg="binghami">binghami</tp:taxon-name-part></tp:taxon-name></italic> are structurally and sculpturally close to the male of <italic><tp:taxon-name><tp:taxon-name-part taxon-name-part-type="genus" reg="Sphecodes">S.</tp:taxon-name-part> <tp:taxon-name-part taxon-name-part-type="species" reg="distinctus">distinctus</tp:taxon-name-part></tp:taxon-name></italic> and it is possible that one of these is the unknown female for <italic><tp:taxon-name><tp:taxon-name-part taxon-name-part-type="genus" reg="Sphecodes">S.</tp:taxon-name-part> <tp:taxon-name-part taxon-name-part-type="species" reg="distinctus">distinctus</tp:taxon-name-part></tp:taxon-name></italic>.</p></tp:treatment-sec><tp:treatment-sec sec-type="Descriptive notes" id="SECID0EPPAI"><title>Descriptive notes.</title><p>Wings with weak yellow-brownish darkening; hind wing with the angle between basal (M) and cubital (<abbrev xmlns:xlink="http://www.w3.org/1999/xlink" xlink:title="cubital" id="ABBRID0EVPAI" xlink:type="simple">Cu</abbrev>) veins almost 80°, costal margin with seven or eight hamuli. Lateral preoccipital carina present. <bold>Male.</bold> Total body length 6.5–8.5 mm (Fig. <xref ref-type="fig" rid="F11">46</xref>). Head transverse (Fig. <xref ref-type="fig" rid="F11">47</xref>), ca. 1.2 times as wide as long; vertex elevated with distance from top of head to upper margin of lateral ocellus approximately an ocellar diameter as seen in frontal view; antennae (Fig. <xref ref-type="fig" rid="F11">51</xref>) reach posterior margin of mesoscutum, F2 1.6–1.7 times as long as wide, remaining flagellomeres 1.2–1.3 times as long as wide; tyloids semicircular across basal 1/7–1/3 of flagellar surfaces; face and vertex finely areolate-punctate; face (below and above the antennal sockets) and gena with adpressed white pubescence obscuring integument. Mesoscutum and mesoscutellum coarsely and densely punctate (Fig. <xref ref-type="fig" rid="F11">48</xref>), mostly with confluent punctures, but medially with interspaces approximately a puncture diameter; propodeal triangle (metapostnotum) roughly reticulate-rugose. Metasomal terga (Fig. <xref ref-type="fig" rid="F11">49</xref>) coarsely punctate (20–25 μm / 1–3); marginal zone on T1 finely punctate (impunctate along posterior margin); remaining marginal zones impunctate; T1–T4 and T5 basally red; gonocoxite dorsally without impression; gonostylus as shown in Fig. <xref ref-type="fig" rid="F11">50</xref>. <bold>Female</bold> unknown.</p><fig id="F11" position="float" orientation="portrait"><object-id xmlns:xlink="http://www.w3.org/1999/xlink" content-type="doi" xlink:type="simple">10.3897/zookeys.937.51708.figures46-52</object-id><object-id xmlns:xlink="http://www.w3.org/1999/xlink" content-type="arpha" xlink:type="simple">887A6209-AFB3-5F01-A4A6-6069A68DD661</object-id><label>Figures 46–52.</label><caption><p><italic><tp:taxon-name><tp:taxon-name-part taxon-name-part-type="genus" reg="Sphecodes">Sphecodes</tp:taxon-name-part> <tp:taxon-name-part taxon-name-part-type="species" reg="distinctus">distinctus</tp:taxon-name-part></tp:taxon-name></italic> Meyer, male <bold>46</bold> Habitus, lateral view, holotype <bold>47</bold> head, frontal view <bold>48</bold> mesosoma, dorsal view <bold>49</bold> T1–T3, dorsal view <bold>50</bold> genitalia, dorsal view <bold>51</bold> antennae, lateral view <bold>52</bold> holotype labels. Scale bars: 1.0 mm (<bold>46–49, 51</bold>), 0.5 mm (<bold>50</bold>).</p></caption><graphic xmlns:xlink="http://www.w3.org/1999/xlink" xlink:href="zookeys-937-031-g011.jpg" position="float" orientation="portrait" xlink:type="simple" id="oo_416783.jpg"><uri content-type="original_file" xlink:type="simple">https://binary.pensoft.net/fig/416783</uri></graphic></fig></tp:treatment-sec><tp:treatment-sec sec-type="material" id="SECID0E6RAI"><title>Material examined.</title><p>Thailand: 13 ♂♂, Nan, MaeCharim NP Eingang, <named-content xmlns:xlink="http://www.w3.org/1999/xlink" content-type="dwc:verbatimCoordinates" xlink:type="simple"><named-content content-type="geo-json" specific-use="{&#34;type&#34;:&#34;Point&#34;,&#34;coordinates&#34;:[100.966667,18.600000]}" id="NCID0EISAI" xlink:type="simple">18°36'N, 100°58'E</named-content></named-content>, 10–24.V.2012, E. &amp; J. Holzschuh (<named-content xmlns:xlink="http://www.w3.org/1999/xlink" content-type="dwc:institutional_code" xlink:type="simple">OLBL</named-content>/<abbrev xmlns:xlink="http://www.w3.org/1999/xlink" xlink:title="personal collection of Maximilian Schwarz (Ansfelden, Austria" id="ABBRID0ESSAI" xlink:type="simple">PCMS</abbrev>).</p></tp:treatment-sec><tp:treatment-sec sec-type="Published records" id="SECID0EWSAI"><title>Published records.</title><p>Meyer 1925: 11 (Vietnam); <xref ref-type="bibr" rid="B3">Ascher and Pickering 2019</xref> (Vietnam).</p></tp:treatment-sec><tp:treatment-sec sec-type="distribution" id="SECID0EATAI"><title>Distribution.</title><p>*Thailand, Vietnam.</p></tp:treatment-sec><tp:treatment-sec sec-type="remarks" id="SECID0EFTAI"><title>Remarks.</title><p>Annam (type locality of <italic><tp:taxon-name><tp:taxon-name-part taxon-name-part-type="genus" reg="Sphecodes">S.</tp:taxon-name-part> <tp:taxon-name-part taxon-name-part-type="species" reg="distinctus">distinctus</tp:taxon-name-part></tp:taxon-name></italic>) is actually located in Vietnam, not Laos as Meyer (1925: 11) pointed out.</p></tp:treatment-sec><ref-list><ref id="B19"><mixed-citation xmlns:xlink="http://www.w3.org/1999/xlink" xlink:type="simple"><person-group><name name-style="western"><surname>Blüthgen</surname><given-names>P</given-names></name></person-group> (<year>1927</year>) Beiträge zur Systematik der Bienengattung <italic><tp:taxon-name><tp:taxon-name-part taxon-name-part-type="genus">Sphecodes</tp:taxon-name-part></tp:taxon-name></italic> Latr. III. Zoologische Jahrbucher, Abteilung fur Systematik, Geographie und Biologie der Tiere 53(1/3): 23–112.</mixed-citation></ref><ref id="B3"><mixed-citation xmlns:xlink="http://www.w3.org/1999/xlink" xlink:type="simple"><person-group><name name-style="western"><surname>Ascher</surname><given-names>JS</given-names></name><name name-style="western"><surname>Pickering</surname><given-names>J</given-names></name></person-group> (<year>2019</year>) Discover Life bee species guide and world checklist (<tp:taxon-name><tp:taxon-name-part taxon-name-part-type="order">Hymenoptera</tp:taxon-name-part></tp:taxon-name>: <tp:taxon-name><tp:taxon-name-part taxon-name-part-type="superfamily">Apoidea</tp:taxon-name-part></tp:taxon-name>: <tp:taxon-name><tp:taxon-name-part taxon-name-part-type="clade">Anthophila</tp:taxon-name-part></tp:taxon-name>). <ext-link xlink:type="simple" ext-link-type="uri" xlink:href="http://www.discoverlife.org/mp/20q?guide=Apoidea_species">http://www.discoverlife.org/mp/20q?guide=Apoidea_species</ext-link> [accessed 20 December 2019]</mixed-citation></ref></ref-list></tp:taxon-treatment>
