# Supplementary material for: New and little-known species of the genus Sphecodes Latreille (Hymenoptera, Halictidae) from Southeast Asia
Source: Zookeys. 2020 Jun 1;937:31–88. doi: 10.3897/zookeys.937.51708 (PMC7280318; doi:10.3897/zookeys.937.51708)
Supplement: XML Treatment for Sphecodes duplex [file zookeys.937.51708-treatment8.xml]

<!DOCTYPE tp:taxon-treatment
  PUBLIC "-//TaxonX//DTD Taxonomic Treatment Publishing DTD v0 20100105//EN" "tax-treatment-NSO.dtd">
<tp:taxon-treatment xmlns:tp="http://www.plazi.org/taxpub"><tp:treatment-meta><kwd-group><label>Taxon classification</label><kwd><named-content xmlns:xlink="http://www.w3.org/1999/xlink" content-type="kingdom">Animalia</named-content></kwd><kwd><named-content xmlns:xlink="http://www.w3.org/1999/xlink" content-type="order">Hymenoptera</named-content></kwd><kwd><named-content xmlns:xlink="http://www.w3.org/1999/xlink" content-type="family">Halictidae</named-content></kwd></kwd-group><mixed-citation publication-type="journal"><person-group><name><surname>Astafurova</surname><given-names>Yulia V.</given-names></name><name><surname>Proshchalykin</surname><given-names>Maxim Yu.</given-names></name><name><surname>Schwarz</surname><given-names>Maximilian</given-names></name></person-group><article-title>New and little-known species of the genus <italic><tp:taxon-name><tp:taxon-name-part taxon-name-part-type="genus" reg="Sphecodes">Sphecodes</tp:taxon-name-part></tp:taxon-name></italic> Latreille (<tp:taxon-name><tp:taxon-name-part taxon-name-part-type="order">Hymenoptera</tp:taxon-name-part></tp:taxon-name>, <tp:taxon-name><tp:taxon-name-part taxon-name-part-type="family">Halictidae</tp:taxon-name-part></tp:taxon-name>) from Southeast Asia</article-title><source>Zookeys</source><day>01</day><month>6</month><year>2020</year><volume>937</volume><fpage>31</fpage><lpage>88</lpage><pub-id pub-id-type="doi">10.3897/zookeys.937.51708</pub-id></mixed-citation></tp:treatment-meta><tp:nomenclature><tp:taxon-name><object-id xmlns:xlink="http://www.w3.org/1999/xlink" content-type="arpha" xlink:type="simple">E8CE53FD-74F6-5258-A7BA-AE5121B12F1C</object-id>
              <tp:taxon-name-part taxon-name-part-type="genus" reg="Sphecodes">Sphecodes</tp:taxon-name-part>
              <tp:taxon-name-part taxon-name-part-type="species" reg="duplex">duplex</tp:taxon-name-part>
            </tp:taxon-name><tp:taxon-authority>Blüthgen, 1927</tp:taxon-authority><xref ref-type="fig" rid="F2">Figures 2</xref><xref ref-type="fig" rid="F2">, 4</xref><xref ref-type="fig" rid="F2">, 6</xref><xref ref-type="fig" rid="F2">, 7</xref><tp:nomenclature-citation-list><tp:nomenclature-citation><tp:taxon-name>
                  <tp:taxon-name-part taxon-name-part-type="genus" reg="Sphecodes">Sphecodes</tp:taxon-name-part> <tp:taxon-name-part taxon-name-part-type="species" reg="biroi">biroi</tp:taxon-name-part></tp:taxon-name><comment>Meyer, 1925 (nom. praeocc., nec <tp:taxon-name><tp:taxon-name-part taxon-name-part-type="genus" reg="Sphecodes">S.</tp:taxon-name-part> <tp:taxon-name-part taxon-name-part-type="species" reg="biroi">biroi</tp:taxon-name-part></tp:taxon-name> Friese, 1909): 11, ♀ (syntypes: 2 ♀♀, “Singapure [Singapore], Biró 1898 leg.”; <named-content xmlns:xlink="http://www.w3.org/1999/xlink" content-type="dwc:institutional_code" xlink:type="simple">HNHM</named-content>).</comment></tp:nomenclature-citation><tp:nomenclature-citation><tp:taxon-name>
                  <tp:taxon-name-part taxon-name-part-type="genus" reg="Sphecodes">Sphecodes</tp:taxon-name-part> <tp:taxon-name-part taxon-name-part-type="species" reg="duplex">duplex</tp:taxon-name-part></tp:taxon-name><comment>Blüthgen, 1927: 78, replacement name for <tp:taxon-name><tp:taxon-name-part taxon-name-part-type="genus" reg="Sphecodes">S.</tp:taxon-name-part> <tp:taxon-name-part taxon-name-part-type="species" reg="biroi">biroi</tp:taxon-name-part></tp:taxon-name> Meyer, 1925 (nec <tp:taxon-name><tp:taxon-name-part taxon-name-part-type="genus" reg="Sphecodes">S.</tp:taxon-name-part> <tp:taxon-name-part taxon-name-part-type="species" reg="biroi">biroi</tp:taxon-name-part></tp:taxon-name> Friese, 1909).</comment></tp:nomenclature-citation></tp:nomenclature-citation-list></tp:nomenclature><tp:treatment-sec sec-type="diagnosis" id="SECID0EIXAI"><title>Diagnosis.</title><p>Structurally and sculpturally this species is extremely similar to the female of <italic><tp:taxon-name><tp:taxon-name-part taxon-name-part-type="genus" reg="Sphecodes">Sphecodes</tp:taxon-name-part> <tp:taxon-name-part taxon-name-part-type="species" reg="bakeri">bakeri</tp:taxon-name-part></tp:taxon-name></italic> Cockerell, 1915, but it differs in the ocello-ocular area (Fig. <xref ref-type="fig" rid="F2">4</xref>)having shiny interspaces and T2 basally possessing fine and sparse punctures (versus ocello-ocular area with entirely confluent punctures without interspaces (Fig. <xref ref-type="fig" rid="F2">5</xref>) and T2 impunctate in <italic><tp:taxon-name><tp:taxon-name-part taxon-name-part-type="genus" reg="Sphecodes">S.</tp:taxon-name-part> <tp:taxon-name-part taxon-name-part-type="species" reg="bakeri">bakeri</tp:taxon-name-part></tp:taxon-name></italic>).</p></tp:treatment-sec><tp:treatment-sec sec-type="Descriptive notes" id="SECID0EMYAI"><title>Descriptive notes.</title><p>Wings with yellow-brownish darkening; hind wing with angle between basal (M) and cubital (<abbrev xmlns:xlink="http://www.w3.org/1999/xlink" xlink:title="cubital" id="ABBRID0ESYAI" xlink:type="simple">Cu</abbrev>) veins almost 90°, costal margin with eight hamuli. Lateral preoccipital carina present. <bold>Female.</bold> Total body length 5–6 mm. Head strongly transverse (Fig. <xref ref-type="fig" rid="F2">2</xref>), ca. 1.35 times as wide as long; vertex weakly elevated with distance from top of head to upper margin of lateral ocellus approximately a lateral ocellar diameter as seen in frontal view; labrum trapezoidal, 0.6 times as long as basal width; face and ocello-ocular area with dense punctures separated by at most a half puncture diameter; paraocular and supraclypeal areas with adpressed white pubescence obscuring integument, gena with sparser pubescence. Mesoscutum and mesoscutellum (Fig. <xref ref-type="fig" rid="F2">6</xref>) areolate-punctate (30–50 μm); propodeal triangle (metapostnotum) with longitudinal wrinkles and deep large shining interspaces between them; lateral parts of propodeum with parallel wrinkles and large shining interspaces; mesepisternum reticulate-rugose. Metasomal terga red, almost impunctate (Fig. <xref ref-type="fig" rid="F2">7</xref>); T2 basally with sparse and minute (ca. 5 μm) punctures; pygidial plate 1.2 times as wide as metabasitarsus. <bold>Male</bold> unknown.</p></tp:treatment-sec><tp:treatment-sec sec-type="material" id="SECID0EGZAI"><title>Material examined.</title><p>Indonesia: 1 ♀, Java, Buitzorg [<italic><tp:taxon-name><tp:taxon-name-part taxon-name-part-type="genus" reg="Sphecodes">S.</tp:taxon-name-part> <tp:taxon-name-part taxon-name-part-type="species" reg="duplex">duplex</tp:taxon-name-part></tp:taxon-name></italic> Blüthgen det.] (<abbrev xmlns:xlink="http://www.w3.org/1999/xlink" content-type="institution" xlink:title="Museum für Naturkunde der Humboldt Universität zu Berlin, Germany" id="ABBRID0EXZAI" xlink:type="simple">ZMHB</abbrev>); Malaysia: 1 ♀, Malaya, Kuala Sleh, jungle, 15.III.1936, H.T. Pagden (<named-content xmlns:xlink="http://www.w3.org/1999/xlink" content-type="dwc:institutional_code" xlink:type="simple">NHMUK</named-content> 013380358).</p></tp:treatment-sec><tp:treatment-sec sec-type="Published records" id="SECID0EB1AI"><title>Published records.</title><p>Meyer 1925: 11 (Singapore); <xref ref-type="bibr" rid="B19">Blüthgen 1927</xref>: 78 (Indonesia); <xref ref-type="bibr" rid="B3">Ascher and Pickering 2019</xref> (Singapore).</p></tp:treatment-sec><tp:treatment-sec sec-type="distribution" id="SECID0EP1AI"><title>Distribution.</title><p>Indonesia, *Malaysia, Singapore.</p></tp:treatment-sec><tp:treatment-sec sec-type="remarks" id="SECID0EU1AI"><title>Remarks.</title><p>This species is probably the unknown female of <italic><tp:taxon-name><tp:taxon-name-part taxon-name-part-type="genus" reg="Sphecodes">S.</tp:taxon-name-part> <tp:taxon-name-part taxon-name-part-type="species" reg="samarensis">samarensis.</tp:taxon-name-part></tp:taxon-name></italic></p></tp:treatment-sec><tp:treatment-sec><!--Section generated to contain objects referenced in tp:taxon-treatment.--><fig id="F2" position="float" orientation="portrait"><object-id xmlns:xlink="http://www.w3.org/1999/xlink" content-type="doi" xlink:type="simple">10.3897/zookeys.937.51708.figures2-7</object-id><object-id xmlns:xlink="http://www.w3.org/1999/xlink" content-type="arpha" xlink:type="simple">693D1373-B5E0-569D-AE9A-0DE4D4A9E939</object-id><label>Figures 2–7.</label><caption><p><italic><tp:taxon-name><tp:taxon-name-part taxon-name-part-type="genus" reg="Sphecodes">Sphecodes</tp:taxon-name-part> <tp:taxon-name-part taxon-name-part-type="species" reg="duplex">duplex</tp:taxon-name-part></tp:taxon-name></italic> Blüthgen (2, 4, 6, 7), <italic><tp:taxon-name><tp:taxon-name-part taxon-name-part-type="genus" reg="Sphecodes">S.</tp:taxon-name-part> <tp:taxon-name-part taxon-name-part-type="species" reg="bakeri">bakeri</tp:taxon-name-part></tp:taxon-name></italic> Cockerell (3, 5), females <bold>2, 3</bold> head, frontal view <bold>4, 5</bold> vertex, dorso-lateral view <bold>6</bold> mesosoma, dorsal view <bold>7</bold> T1–T3, dorsal view. Scale bars: 1.0 mm (<bold>2, 3, 6, 7</bold>), 0.5 mm (<bold>4, 5</bold>).</p></caption><graphic xmlns:xlink="http://www.w3.org/1999/xlink" xlink:href="zookeys-937-031-g002.jpg" position="float" orientation="portrait" xlink:type="simple" id="oo_416774.jpg"><uri content-type="original_file" xlink:type="simple">https://binary.pensoft.net/fig/416774</uri></graphic></fig></tp:treatment-sec><ref-list><ref id="B19"><mixed-citation xmlns:xlink="http://www.w3.org/1999/xlink" xlink:type="simple"><person-group><name name-style="western"><surname>Blüthgen</surname><given-names>P</given-names></name></person-group> (<year>1927</year>) Beiträge zur Systematik der Bienengattung <italic><tp:taxon-name><tp:taxon-name-part taxon-name-part-type="genus">Sphecodes</tp:taxon-name-part></tp:taxon-name></italic> Latr. III. Zoologische Jahrbucher, Abteilung fur Systematik, Geographie und Biologie der Tiere 53(1/3): 23–112.</mixed-citation></ref><ref id="B3"><mixed-citation xmlns:xlink="http://www.w3.org/1999/xlink" xlink:type="simple"><person-group><name name-style="western"><surname>Ascher</surname><given-names>JS</given-names></name><name name-style="western"><surname>Pickering</surname><given-names>J</given-names></name></person-group> (<year>2019</year>) Discover Life bee species guide and world checklist (<tp:taxon-name><tp:taxon-name-part taxon-name-part-type="order">Hymenoptera</tp:taxon-name-part></tp:taxon-name>: <tp:taxon-name><tp:taxon-name-part taxon-name-part-type="superfamily">Apoidea</tp:taxon-name-part></tp:taxon-name>: <tp:taxon-name><tp:taxon-name-part taxon-name-part-type="clade">Anthophila</tp:taxon-name-part></tp:taxon-name>). <ext-link xlink:type="simple" ext-link-type="uri" xlink:href="http://www.discoverlife.org/mp/20q?guide=Apoidea_species">http://www.discoverlife.org/mp/20q?guide=Apoidea_species</ext-link> [accessed 20 December 2019]</mixed-citation></ref></ref-list></tp:taxon-treatment>
