# Supplementary material for: New and little-known species of the genus Sphecodes Latreille (Hymenoptera, Halictidae) from Southeast Asia
Source: Zookeys. 2020 Jun 1;937:31–88. doi: 10.3897/zookeys.937.51708 (PMC7280318; doi:10.3897/zookeys.937.51708)
Supplement: XML Treatment for Sphecodes engeli [file zookeys.937.51708-treatment9.xml]

<!DOCTYPE tp:taxon-treatment
  PUBLIC "-//TaxonX//DTD Taxonomic Treatment Publishing DTD v0 20100105//EN" "tax-treatment-NSO.dtd">
<tp:taxon-treatment xmlns:tp="http://www.plazi.org/taxpub"><tp:treatment-meta><kwd-group><label>Taxon classification</label><kwd><named-content xmlns:xlink="http://www.w3.org/1999/xlink" content-type="kingdom">Animalia</named-content></kwd><kwd><named-content xmlns:xlink="http://www.w3.org/1999/xlink" content-type="order">Hymenoptera</named-content></kwd><kwd><named-content xmlns:xlink="http://www.w3.org/1999/xlink" content-type="family">Halictidae</named-content></kwd></kwd-group><mixed-citation publication-type="journal"><person-group><name><surname>Astafurova</surname><given-names>Yulia V.</given-names></name><name><surname>Proshchalykin</surname><given-names>Maxim Yu.</given-names></name><name><surname>Schwarz</surname><given-names>Maximilian</given-names></name></person-group><article-title>New and little-known species of the genus <italic><tp:taxon-name><tp:taxon-name-part taxon-name-part-type="genus" reg="Sphecodes">Sphecodes</tp:taxon-name-part></tp:taxon-name></italic> Latreille (<tp:taxon-name><tp:taxon-name-part taxon-name-part-type="order">Hymenoptera</tp:taxon-name-part></tp:taxon-name>, <tp:taxon-name><tp:taxon-name-part taxon-name-part-type="family">Halictidae</tp:taxon-name-part></tp:taxon-name>) from Southeast Asia</article-title><source>Zookeys</source><day>01</day><month>6</month><year>2020</year><volume>937</volume><fpage>31</fpage><lpage>88</lpage><pub-id pub-id-type="doi">10.3897/zookeys.937.51708</pub-id></mixed-citation></tp:treatment-meta><tp:nomenclature><tp:taxon-name><object-id xmlns:xlink="http://www.w3.org/1999/xlink" content-type="arpha" xlink:type="simple">F4AF45AD-C547-5D98-B6BC-1923EFBF8510</object-id>
              <tp:taxon-name-part taxon-name-part-type="genus" reg="Sphecodes">Sphecodes</tp:taxon-name-part>
              <tp:taxon-name-part taxon-name-part-type="species" reg="engeli">engeli</tp:taxon-name-part>
              <object-id xmlns:xlink="http://www.w3.org/1999/xlink" content-type="zoobank" xlink:type="simple">http://zoobank.org/B2D1E20B-86FF-42AE-AE78-37A4F9EEF2D2</object-id>
            </tp:taxon-name><tp:taxon-authority>Astafurova &amp; Proshchalykin</tp:taxon-authority><tp:taxon-status xmlns:xlink="http://www.w3.org/1999/xlink" xlink:type="simple">sp. nov.</tp:taxon-status><xref ref-type="fig" rid="F12">Figures 53</xref><xref ref-type="fig" rid="F13">, 54–59</xref></tp:nomenclature><tp:treatment-sec sec-type="type material" id="SECID0EV3AI"><title>Type material.</title><p><bold><italic>Holotype</italic></bold>: ♀, Laos, Hua Phan Prov., Ban Saleui, Phou Pan Mts., <named-content xmlns:xlink="http://www.w3.org/1999/xlink" content-type="dwc:verbatimCoordinates" xlink:type="simple"><named-content content-type="geo-json" specific-use="{&#34;type&#34;:&#34;Point&#34;,&#34;coordinates&#34;:[103.990556,20.225000]}" id="NCID0ED4AI" xlink:type="simple">20°13'30"N, 103°59'26"E</named-content></named-content>, 1350–1900 m, 08.V.2012, C. Holzschuh &amp; locals (<named-content xmlns:xlink="http://www.w3.org/1999/xlink" content-type="dwc:institutional_code" xlink:type="simple">OLBL</named-content>), Fig. <xref ref-type="fig" rid="F13">59</xref>. <bold><italic>Paratypes</italic></bold>: 1 ♀, the same label as for holotype, but 27–28.IV.2011 (<named-content xmlns:xlink="http://www.w3.org/1999/xlink" content-type="dwc:institutional_code" xlink:type="simple">OLBL</named-content>); Vietnam: 1 ♀, prov. Hoa Binh, Pa Co, 27–28.IV.2002, S. Belokobylskij (<named-content xmlns:xlink="http://www.w3.org/1999/xlink" content-type="dwc:institutional_code" xlink:type="simple">ZISP</named-content>).</p></tp:treatment-sec><tp:treatment-sec sec-type="diagnosis" id="SECID0E54AI"><title>Diagnosis.</title><p>As with members of the Palaearctic <italic><tp:taxon-name><tp:taxon-name-part taxon-name-part-type="genus" reg="Sphecodes"/><tp:taxon-name-part taxon-name-part-type="species" reg="hyalinatus">hyalinatus</tp:taxon-name-part></tp:taxon-name></italic> species group (<xref ref-type="bibr" rid="B8">Astafurova and Proshchalykin 2017a</xref>), the new species has a pronotum rounded between the dorsal and lateral surfaces, but it differs in the strongly transverse head (1.3 times as wide as long) with a straight upper margin as seen in frontal view (versus head 1.2–1.25 times as wide as long with rounded vertex as seen in frontal view in species of the <italic><tp:taxon-name><tp:taxon-name-part taxon-name-part-type="genus" reg="Sphecodes"/><tp:taxon-name-part taxon-name-part-type="species" reg="hyalinatus">hyalinatus</tp:taxon-name-part></tp:taxon-name></italic> group).</p></tp:treatment-sec><tp:treatment-sec sec-type="description" id="SECID0E35AI"><title>Description.</title><p>Wings with weak brownish darkening, veins and stigma brown; hind wing with angle between basal (M) and cubital (<abbrev xmlns:xlink="http://www.w3.org/1999/xlink" xlink:title="cubital" id="ABBRID0EC6AI" xlink:type="simple">Cu</abbrev>) veins ca. 90°, costal margin with six hamuli. Preoccipital carina absent. <bold>Female.</bold> (holotype. Fig. <xref ref-type="fig" rid="F12">53</xref>). Total body length 7.5–8.5 mm, fore wing 6.5–7.0 mm. Head black (Fig. <xref ref-type="fig" rid="F13">55</xref>); strongly transverse, ca. 1.3 times as wide as long; vertex weakly elevated as seen in frontalview, distance from top of head to upper margin of a lateral ocellus approximately a half lateral ocellar diameter as seen in frontal view and ca. 2 diameters as seen in dorsal view; mandible bidentate; labrum trapezoidal, 0.7 times as long as basal width; gena wide, 1.2 times as wide as eye; clypeus medially slightly emarginated; supraclypeal area weakly bulging; clypeus and supraclypeal area with punctures (15–25 μm) separated by at most a puncture diameter; paraocular area and frons with confluent punctures, ocello-ocular area with punctures separated by 1–3 puncture diameters (Fig. <xref ref-type="fig" rid="F13">54</xref>), vertex behind ocelli and gena strigose; face below antennal sockets with sparse plumose setae, gena with sparse thin setae. Mesosoma black (Fig. <xref ref-type="fig" rid="F13">56</xref>); pronotum rounded between the dorsal and lateral surfaces; mesoscutum finely punctate (15–25 μm / 1–4); mesoscutellum irregularly punctate, medially sparsely; metafemur enlarged in proximal half, maximum width 0.4 times its length; hypoepimeral area, mesepisternum, propodeal triangle (metapostnotum) and lateral parts of propodeum reticulate rugose (Figs <xref ref-type="fig" rid="F13">56</xref>, <xref ref-type="fig" rid="F13">57</xref>). Mesosoma (Fig. <xref ref-type="fig" rid="F13">58</xref>) sparsely punctate, T1 impunctate or with a few fine punctures; remaining terga basally with sparse and fine punctures (5–10 μm); marginal zones impunctate; pygidial plate dull, pointed apically, narrow, 0.6–0.7 times as wide as metabasitarsus; T1–T4 red, remaining terga red or red-brownish; sterna tessellate, with tiny and sparse shallow setae pores on S2 and coarse and dense on S3–S5.</p><fig id="F12" position="float" orientation="portrait"><object-id xmlns:xlink="http://www.w3.org/1999/xlink" content-type="doi" xlink:type="simple">10.3897/zookeys.937.51708.figure53</object-id><object-id xmlns:xlink="http://www.w3.org/1999/xlink" content-type="arpha" xlink:type="simple">B6E5B6AA-DD67-5A99-B910-D64E830C16E6</object-id><label>Figure 53.</label><caption><p><italic><tp:taxon-name><tp:taxon-name-part taxon-name-part-type="genus" reg="Sphecodes">Sphecodes</tp:taxon-name-part> <tp:taxon-name-part taxon-name-part-type="species" reg="engeli">engeli</tp:taxon-name-part></tp:taxon-name></italic> Astafurova &amp; Proshchalykin, sp. nov., female, holotype, lateral view. Slale bars: 1.0 mm.</p></caption><graphic xmlns:xlink="http://www.w3.org/1999/xlink" xlink:href="zookeys-937-031-g012.jpg" position="float" orientation="portrait" xlink:type="simple" id="oo_416784.jpg"><uri content-type="original_file" xlink:type="simple">https://binary.pensoft.net/fig/416784</uri></graphic></fig><p><bold>Male</bold> unknown.</p></tp:treatment-sec><tp:treatment-sec sec-type="etymology" id="SECID0EABBI"><title>Etymology.</title><p>This species is dedicated to our colleague Dr. Michael S. Engel (University of Kansas, USA), in recognition of his significant contributions to systematic entomology.</p></tp:treatment-sec><tp:treatment-sec sec-type="distribution" id="SECID0EFBBI"><title>Distribution.</title><p>Laos, Vietnam.</p><fig id="F13" position="float" orientation="portrait"><object-id xmlns:xlink="http://www.w3.org/1999/xlink" content-type="doi" xlink:type="simple">10.3897/zookeys.937.51708.figures54-59</object-id><object-id xmlns:xlink="http://www.w3.org/1999/xlink" content-type="arpha" xlink:type="simple">1C0BC0A4-9746-5A43-8ECD-0117711B1573</object-id><label>Figures 54–59.</label><caption><p><italic><tp:taxon-name><tp:taxon-name-part taxon-name-part-type="genus" reg="Sphecodes">Sphecodes</tp:taxon-name-part> <tp:taxon-name-part taxon-name-part-type="species" reg="engeli">engeli</tp:taxon-name-part></tp:taxon-name></italic> Astafurova &amp; Proshchalykin, sp. nov., female, holotype <bold>54, 55</bold> head, dorsal view (<bold>54</bold>), frontal view (<bold>55</bold>) <bold>56, 57</bold> mesosoma, dorsal view (<bold>56</bold>), lateral view (<bold>57</bold>) <bold>58</bold> metasoma, dorsal view <bold>59</bold> labels. Scale bars: 1.0 mm.</p></caption><graphic xmlns:xlink="http://www.w3.org/1999/xlink" xlink:href="zookeys-937-031-g013.jpg" position="float" orientation="portrait" xlink:type="simple" id="oo_416785.jpg"><uri content-type="original_file" xlink:type="simple">https://binary.pensoft.net/fig/416785</uri></graphic></fig></tp:treatment-sec><ref-list><ref id="B8"><mixed-citation xmlns:xlink="http://www.w3.org/1999/xlink" xlink:type="simple"><person-group><name name-style="western"><surname>Astafurova</surname><given-names>YuV</given-names></name><name name-style="western"><surname>Proshchalykin</surname><given-names>MYu</given-names></name></person-group> (<year>2017a</year>) <article-title>To the knowledge of the <italic><tp:taxon-name><tp:taxon-name-part taxon-name-part-type="genus">Sphecodes</tp:taxon-name-part> <tp:taxon-name-part taxon-name-part-type="species">hyalinatus</tp:taxon-name-part></tp:taxon-name></italic> species-group (<tp:taxon-name><tp:taxon-name-part taxon-name-part-type="order">Hymenoptera</tp:taxon-name-part></tp:taxon-name>, <tp:taxon-name><tp:taxon-name-part taxon-name-part-type="family">Halictidae</tp:taxon-name-part></tp:taxon-name>).</article-title><source>Entomological Review</source><volume>97</volume>(<issue>5</issue>): <fpage>664</fpage>–<lpage>671</lpage>. <ext-link xlink:type="simple" ext-link-type="doi" xlink:href="10.1134/S0013873817050104">https://doi.org/10.1134/S0013873817050104</ext-link></mixed-citation></ref></ref-list></tp:taxon-treatment>
