# Supplementary material for: New and little-known species of the genus Sphecodes Latreille (Hymenoptera, Halictidae) from Southeast Asia
Source: Zookeys. 2020 Jun 1;937:31–88. doi: 10.3897/zookeys.937.51708 (PMC7280318; doi:10.3897/zookeys.937.51708)
Supplement: XML Treatment for Sphecodes fumipennis [file zookeys.937.51708-treatment10.xml]

<!DOCTYPE tp:taxon-treatment
  PUBLIC "-//TaxonX//DTD Taxonomic Treatment Publishing DTD v0 20100105//EN" "tax-treatment-NSO.dtd">
<tp:taxon-treatment xmlns:tp="http://www.plazi.org/taxpub"><tp:treatment-meta><kwd-group><label>Taxon classification</label><kwd><named-content xmlns:xlink="http://www.w3.org/1999/xlink" content-type="kingdom">Animalia</named-content></kwd><kwd><named-content xmlns:xlink="http://www.w3.org/1999/xlink" content-type="order">Hymenoptera</named-content></kwd><kwd><named-content xmlns:xlink="http://www.w3.org/1999/xlink" content-type="family">Halictidae</named-content></kwd></kwd-group><mixed-citation publication-type="journal"><person-group><name><surname>Astafurova</surname><given-names>Yulia V.</given-names></name><name><surname>Proshchalykin</surname><given-names>Maxim Yu.</given-names></name><name><surname>Schwarz</surname><given-names>Maximilian</given-names></name></person-group><article-title>New and little-known species of the genus <italic><tp:taxon-name><tp:taxon-name-part taxon-name-part-type="genus" reg="Sphecodes">Sphecodes</tp:taxon-name-part></tp:taxon-name></italic> Latreille (<tp:taxon-name><tp:taxon-name-part taxon-name-part-type="order">Hymenoptera</tp:taxon-name-part></tp:taxon-name>, <tp:taxon-name><tp:taxon-name-part taxon-name-part-type="family">Halictidae</tp:taxon-name-part></tp:taxon-name>) from Southeast Asia</article-title><source>Zookeys</source><day>01</day><month>6</month><year>2020</year><volume>937</volume><fpage>31</fpage><lpage>88</lpage><pub-id pub-id-type="doi">10.3897/zookeys.937.51708</pub-id></mixed-citation></tp:treatment-meta><tp:nomenclature><tp:taxon-name><object-id xmlns:xlink="http://www.w3.org/1999/xlink" content-type="arpha" xlink:type="simple">DFEE4DF2-F5E2-5057-9E10-9233D24B1068</object-id>
              <tp:taxon-name-part taxon-name-part-type="genus" reg="Sphecodes">Sphecodes</tp:taxon-name-part>
              <tp:taxon-name-part taxon-name-part-type="species" reg="fumipennis">fumipennis</tp:taxon-name-part>
            </tp:taxon-name><tp:taxon-authority>Smith, 1853</tp:taxon-authority><xref ref-type="fig" rid="F14">Figures 60–63</xref><xref ref-type="fig" rid="F15">, 64–68</xref><tp:nomenclature-citation-list><tp:nomenclature-citation><tp:taxon-name>
                  <tp:taxon-name-part taxon-name-part-type="genus" reg="Sphecodes">Sphecodes</tp:taxon-name-part> <tp:taxon-name-part taxon-name-part-type="species" reg="fumipennis">fumipennis</tp:taxon-name-part></tp:taxon-name><comment>Smith, 1853: 36, ♀ (holotype: ♀, N. India, coll. J.S. Baly; <named-content xmlns:xlink="http://www.w3.org/1999/xlink" content-type="dwc:institutional_code" xlink:type="simple">NHMUK</named-content>, not examined).</comment></tp:nomenclature-citation></tp:nomenclature-citation-list></tp:nomenclature><tp:treatment-sec sec-type="diagnosis" id="SECID0EREBI"><title>Diagnosis.</title><p>The male of this species resembles <italic><tp:taxon-name><tp:taxon-name-part taxon-name-part-type="genus" reg="Sphecodes">Sphecodes</tp:taxon-name-part> <tp:taxon-name-part taxon-name-part-type="species" reg="assamensis">assamensis</tp:taxon-name-part></tp:taxon-name></italic> Blüthgen, 1927 in having a similar size of antennal tyloids and shape of the gonostylus, but it differs from this species by shining interspaces on vertex and mesoscutum (dull in <italic><tp:taxon-name><tp:taxon-name-part taxon-name-part-type="genus" reg="Sphecodes">S.</tp:taxon-name-part> <tp:taxon-name-part taxon-name-part-type="species" reg="assamensis">assamensis</tp:taxon-name-part></tp:taxon-name></italic>), and the number of hamuli (ten or twelve versus eight). The female differs from other oriental species by combination of the following characters; lack of a preoccipital carina, large body length (9.5–12 mm), eleven or twelve hamuli, mesoscutum mostly punctate-areolate and vertex strongly elevated. With these characteristics the female is similar to the palaearctic <italic><tp:taxon-name><tp:taxon-name-part taxon-name-part-type="genus" reg="Sphecodes">S.</tp:taxon-name-part> <tp:taxon-name-part taxon-name-part-type="species" reg="albilabris">albilabris</tp:taxon-name-part></tp:taxon-name></italic> (Fabricius, 1793), but it differs in a sparsely punctate T1 disc with punctures separated by 2–6 puncture diameters (versus 0.5–2 in <italic><tp:taxon-name><tp:taxon-name-part taxon-name-part-type="genus" reg="Sphecodes">S.</tp:taxon-name-part> <tp:taxon-name-part taxon-name-part-type="species" reg="albilabris">albilabris</tp:taxon-name-part></tp:taxon-name></italic>).</p></tp:treatment-sec><tp:treatment-sec sec-type="Descriptive notes" id="SECID0EDGBI"><title>Descriptive notes.</title><p>Wings with strong brownish darkening; hind wing with the angle between basal (M) and cubital (<abbrev xmlns:xlink="http://www.w3.org/1999/xlink" xlink:title="cubital" id="ABBRID0EJGBI" xlink:type="simple">Cu</abbrev>) veins ca. 70°, costal margin with eleven or twelve hamuli. <bold>Female.</bold> Total body length 9.5–12 mm. Head (Fig. <xref ref-type="fig" rid="F14">60</xref>) transverse, 1.25 times as wide as long; vertex strongly elevated with distance from top of head to upper margin of lateral ocellus ca. two lateral ocellar diameters as seen in frontal view; supraclypeal area swollen; labrum short, semi-oval, 0.45 times as long as basal width; ocello-ocular area areolate-punctate, but vertex behind ocelli with shiny interspaces; paraocular areas and gena with relatively dense plumose pubescence although not obscuring integument. Mesoscutum and mesoscutellum (Fig. <xref ref-type="fig" rid="F14">62</xref>) mostly with confluent punctures (50–75 μm), but medially with a few interspaces at most 1–2 puncture diameters; propodeal triangle (metapostnotum) coarsely reticulate-rugose; mesepisternum (Fig. <xref ref-type="fig" rid="F14">61</xref>) areolate on an upper half to reticulate below. Metasoma (Fig. <xref ref-type="fig" rid="F14">63</xref>) red; T1 sparsely punctate (ca. 25 μm / 2–6), finer and denser on marginal zone; remaining terga more densely and coarsely punctate, but marginal zones impunctate; pygidial plate dull, 1.3–1.4 as wide as metabasitarsus. <bold>Male.</bold> Total body length 9.5–12 mm. Head (Fig. <xref ref-type="fig" rid="F15">64</xref>) transverse, 1.2 times as wide as long; vertex strongly elevated with the distance from top of head to upper margin of lateral ocellus more than two lateral ocellar diameters as seen in frontal view; antenna (Fig. <xref ref-type="fig" rid="F15">66</xref>) long, reaching mesoscutellum, F2 1.8 times as long as wide, remaining flagellomeres ca. 1.4–1.5 times as long as wide; tyloids weakly developed, narrowly semicircular across basal 1/8–1/7 of flagellar surfaces and narrowly linear across remainder of flagellomere as seen in lateral view. Mesoscutum and mesoscutellum (Fig. <xref ref-type="fig" rid="F15">67</xref>) mostly areolate-punctate, but medially with a few interspaces approximately a puncture diameter wide; propodeum and mesepisternum as in the female. Metasoma (Fig. <xref ref-type="fig" rid="F15">68</xref>) coarsely and densely punctate, sparser on T1 (25–35 μm / 0.5–3); marginal zones impunctate except on T1; gonocoxite dorsally without impression; gonostylus (Fig. <xref ref-type="fig" rid="F15">65</xref>) short, with small membranous part.</p><fig id="F14" position="float" orientation="portrait"><object-id xmlns:xlink="http://www.w3.org/1999/xlink" content-type="doi" xlink:type="simple">10.3897/zookeys.937.51708.figures60-63</object-id><object-id xmlns:xlink="http://www.w3.org/1999/xlink" content-type="arpha" xlink:type="simple">13BCDFF9-36CB-5781-97CC-81A40DFBAF78</object-id><label>Figures 60–63.</label><caption><p><italic><tp:taxon-name><tp:taxon-name-part taxon-name-part-type="genus" reg="Sphecodes">Sphecodes</tp:taxon-name-part> <tp:taxon-name-part taxon-name-part-type="species" reg="fumipennis">fumipennis</tp:taxon-name-part></tp:taxon-name></italic> Smith, female <bold>60</bold> head, frontal view <bold>61, 62</bold> mesosoma, lateral view (<bold>61</bold>), dorsal view (<bold>62</bold>) <bold>63</bold> metasoma, dorsal view. Scale bars: 1.0 mm.</p></caption><graphic xmlns:xlink="http://www.w3.org/1999/xlink" xlink:href="zookeys-937-031-g014.jpg" position="float" orientation="portrait" xlink:type="simple" id="oo_416786.jpg"><uri content-type="original_file" xlink:type="simple">https://binary.pensoft.net/fig/416786</uri></graphic></fig></tp:treatment-sec><tp:treatment-sec sec-type="material" id="SECID0EXIBI"><title>Material examined.</title><p>Laos: 2 ♀♀, 1 ♂, Louang Phrabang pr., Ban Song Cha, 1200 m, V. 1999, V. Kuban (<named-content xmlns:xlink="http://www.w3.org/1999/xlink" content-type="dwc:institutional_code" xlink:type="simple">OLBL</named-content>/<abbrev xmlns:xlink="http://www.w3.org/1999/xlink" xlink:title="personal collection of Maximilian Schwarz (Ansfelden, Austria" id="ABBRID0ECJBI" xlink:type="simple">PCMS</abbrev>).</p></tp:treatment-sec><tp:treatment-sec sec-type="Published records" id="SECID0EGJBI"><title>Published records.</title><p><xref ref-type="bibr" rid="B18">Blüthgen 1924</xref>: 489 (Myanmar).</p></tp:treatment-sec><tp:treatment-sec sec-type="distribution" id="SECID0EQJBI"><title>Distribution.</title><p>*Laos, Myanmar, India (Sikkim).</p><fig id="F15" position="float" orientation="portrait"><object-id xmlns:xlink="http://www.w3.org/1999/xlink" content-type="doi" xlink:type="simple">10.3897/zookeys.937.51708.figures64-68</object-id><object-id xmlns:xlink="http://www.w3.org/1999/xlink" content-type="arpha" xlink:type="simple">C54BDF68-BB4F-5F0B-9D4B-BDE023D09B30</object-id><label>Figures 64–68.</label><caption><p><italic><tp:taxon-name><tp:taxon-name-part taxon-name-part-type="genus" reg="Sphecodes">Sphecodes</tp:taxon-name-part> <tp:taxon-name-part taxon-name-part-type="species" reg="fumipennis">fumipennis</tp:taxon-name-part></tp:taxon-name></italic> Smith, male <bold>64</bold> head, frontal view <bold>65</bold> genitalia, dorsal view <bold>66</bold> antennae, lateral view <bold>67</bold> mesosoma, dorsal view <bold>68</bold> metasoma, dorsal view. Scale bars: 1.0 mm (<bold>64, 66–68</bold>), 0.5 mm (<bold>65</bold>).</p></caption><graphic xmlns:xlink="http://www.w3.org/1999/xlink" xlink:href="zookeys-937-031-g015.jpg" position="float" orientation="portrait" xlink:type="simple" id="oo_416787.jpg"><uri content-type="original_file" xlink:type="simple">https://binary.pensoft.net/fig/416787</uri></graphic></fig></tp:treatment-sec><ref-list><ref id="B18"><mixed-citation xmlns:xlink="http://www.w3.org/1999/xlink" xlink:type="simple"><person-group><name name-style="western"><surname>Blüthgen</surname><given-names>P</given-names></name></person-group> (<year>1924</year>) <article-title>Beiträge zur Systematik der Bienengattung <italic><tp:taxon-name><tp:taxon-name-part taxon-name-part-type="genus">Sphecodes</tp:taxon-name-part></tp:taxon-name></italic> Latr.</article-title><source>Deutsche Entomologische Zeitschrift</source><volume>1924</volume>: <fpage>457</fpage>–<lpage>516</lpage>. <ext-link xlink:type="simple" ext-link-type="doi" xlink:href="10.1002/mmnd.48019240601">https://doi.org/10.1002/mmnd.48019240601</ext-link></mixed-citation></ref></ref-list></tp:taxon-treatment>
