# Supplementary material for: New and little-known species of the genus Sphecodes Latreille (Hymenoptera, Halictidae) from Southeast Asia
Source: Zookeys. 2020 Jun 1;937:31–88. doi: 10.3897/zookeys.937.51708 (PMC7280318; doi:10.3897/zookeys.937.51708)
Supplement: XML Treatment for Sphecodes howardi [file zookeys.937.51708-treatment11.xml]

<!DOCTYPE tp:taxon-treatment
  PUBLIC "-//TaxonX//DTD Taxonomic Treatment Publishing DTD v0 20100105//EN" "tax-treatment-NSO.dtd">
<tp:taxon-treatment xmlns:tp="http://www.plazi.org/taxpub"><tp:treatment-meta><kwd-group><label>Taxon classification</label><kwd><named-content xmlns:xlink="http://www.w3.org/1999/xlink" content-type="kingdom">Animalia</named-content></kwd><kwd><named-content xmlns:xlink="http://www.w3.org/1999/xlink" content-type="order">Hymenoptera</named-content></kwd><kwd><named-content xmlns:xlink="http://www.w3.org/1999/xlink" content-type="family">Halictidae</named-content></kwd></kwd-group><mixed-citation publication-type="journal"><person-group><name><surname>Astafurova</surname><given-names>Yulia V.</given-names></name><name><surname>Proshchalykin</surname><given-names>Maxim Yu.</given-names></name><name><surname>Schwarz</surname><given-names>Maximilian</given-names></name></person-group><article-title>New and little-known species of the genus <italic><tp:taxon-name><tp:taxon-name-part taxon-name-part-type="genus" reg="Sphecodes">Sphecodes</tp:taxon-name-part></tp:taxon-name></italic> Latreille (<tp:taxon-name><tp:taxon-name-part taxon-name-part-type="order">Hymenoptera</tp:taxon-name-part></tp:taxon-name>, <tp:taxon-name><tp:taxon-name-part taxon-name-part-type="family">Halictidae</tp:taxon-name-part></tp:taxon-name>) from Southeast Asia</article-title><source>Zookeys</source><day>01</day><month>6</month><year>2020</year><volume>937</volume><fpage>31</fpage><lpage>88</lpage><pub-id pub-id-type="doi">10.3897/zookeys.937.51708</pub-id></mixed-citation></tp:treatment-meta><tp:nomenclature><tp:taxon-name><object-id xmlns:xlink="http://www.w3.org/1999/xlink" content-type="arpha" xlink:type="simple">7DF37BEA-4D20-50F2-B18B-3D296586142A</object-id>
              <tp:taxon-name-part taxon-name-part-type="genus" reg="Sphecodes">Sphecodes</tp:taxon-name-part>
              <tp:taxon-name-part taxon-name-part-type="species" reg="howardi">howardi</tp:taxon-name-part>
            </tp:taxon-name><tp:taxon-authority>Cockerell, 1922</tp:taxon-authority><xref ref-type="fig" rid="F16">Figures 69</xref><xref ref-type="fig" rid="F16">, 71</xref><tp:nomenclature-citation-list><tp:nomenclature-citation><tp:taxon-name>
                  <tp:taxon-name-part taxon-name-part-type="genus" reg="Sphecodes">Sphecodes</tp:taxon-name-part> <tp:taxon-name-part taxon-name-part-type="species" reg="howardi">howardi</tp:taxon-name-part></tp:taxon-name><comment>Cockerell, 1922: 12, ♀ (holotype: ♀, Canton [= Guangdong], China, C.W. Howard Collection, Type No 24885USNM; <named-content xmlns:xlink="http://www.w3.org/1999/xlink" content-type="dwc:institutional_code" xlink:type="simple">USNM</named-content>, <ext-link xmlns:xlink="http://www.w3.org/1999/xlink" xlink:type="simple" ext-link-type="uri" xlink:href="http://n2t.net/ark:/65665/3129f6c5d-578d-446f-bdc7-f59ccb6213e0">http://n2t.net/ark:/65665/3129f6c5d-578d-446f-bdc7-f59ccb6213e0</ext-link>).</comment></tp:nomenclature-citation></tp:nomenclature-citation-list></tp:nomenclature><tp:treatment-sec sec-type="diagnosis" id="SECID0E6MBI"><title>Diagnosis.</title><p>This species is most close to <italic><tp:taxon-name><tp:taxon-name-part taxon-name-part-type="genus" reg="Sphecodes">Sphecodes</tp:taxon-name-part> <tp:taxon-name-part taxon-name-part-type="species" reg="kershawi">kershawi</tp:taxon-name-part></tp:taxon-name></italic> and also resembles <italic><tp:taxon-name><tp:taxon-name-part taxon-name-part-type="genus" reg="Sphecodes">S.</tp:taxon-name-part> <tp:taxon-name-part taxon-name-part-type="species" reg="formosanus">formosanus</tp:taxon-name-part></tp:taxon-name></italic> Cockerell, 1911, <italic><tp:taxon-name><tp:taxon-name-part taxon-name-part-type="genus" reg="Sphecodes">S.</tp:taxon-name-part> <tp:taxon-name-part taxon-name-part-type="species" reg="takaensis">takaensis</tp:taxon-name-part></tp:taxon-name></italic> Blüthgen, 1927, and <italic><tp:taxon-name><tp:taxon-name-part taxon-name-part-type="genus" reg="Sphecodes">S.</tp:taxon-name-part> <tp:taxon-name-part taxon-name-part-type="species" reg="binghami">binghami</tp:taxon-name-part></tp:taxon-name></italic> owing to similar structure, sculpture, and coloration of the body, including a densely punctate disc and marginal zone of T1 (differences between females of these species are outlined in Table <xref ref-type="table" rid="T2">2</xref>). Structurally and sculpturally the species is also close to <italic><tp:taxon-name><tp:taxon-name-part taxon-name-part-type="genus" reg="Sphecodes">S.</tp:taxon-name-part> <tp:taxon-name-part taxon-name-part-type="species" reg="distinctus">distinctus</tp:taxon-name-part></tp:taxon-name></italic> and <italic><tp:taxon-name><tp:taxon-name-part taxon-name-part-type="genus" reg="Sphecodes">S.</tp:taxon-name-part> <tp:taxon-name-part taxon-name-part-type="species" reg="sibuyanensis">sibuyanensis</tp:taxon-name-part></tp:taxon-name></italic> Cockerell, 1925 and one of these species may possibly be the unknown male of <italic><tp:taxon-name><tp:taxon-name-part taxon-name-part-type="genus" reg="Sphecodes">S.</tp:taxon-name-part> <tp:taxon-name-part taxon-name-part-type="species" reg="howardi">howardi</tp:taxon-name-part></tp:taxon-name></italic>, especially <italic><tp:taxon-name><tp:taxon-name-part taxon-name-part-type="genus" reg="Sphecodes">S.</tp:taxon-name-part> <tp:taxon-name-part taxon-name-part-type="species" reg="sibuyanensis">sibuyanensis</tp:taxon-name-part></tp:taxon-name></italic> which has the same brown wing coloration (lighter and yellowish in <italic><tp:taxon-name><tp:taxon-name-part taxon-name-part-type="genus" reg="Sphecodes">S.</tp:taxon-name-part> <tp:taxon-name-part taxon-name-part-type="species" reg="distinctus">distinctus</tp:taxon-name-part></tp:taxon-name></italic>).</p><table-wrap id="T2" position="float" orientation="portrait"><label>Table 2.</label><caption><p>Differences between females of <italic><tp:taxon-name><tp:taxon-name-part taxon-name-part-type="genus" reg="Sphecodes">Sphecodes</tp:taxon-name-part> <tp:taxon-name-part taxon-name-part-type="species" reg="howardi">howardi</tp:taxon-name-part></tp:taxon-name></italic>, <italic><tp:taxon-name><tp:taxon-name-part taxon-name-part-type="genus" reg="Sphecodes">S.</tp:taxon-name-part> <tp:taxon-name-part taxon-name-part-type="species" reg="formosanus">formosanus</tp:taxon-name-part></tp:taxon-name></italic>, <italic><tp:taxon-name><tp:taxon-name-part taxon-name-part-type="genus" reg="Sphecodes">S.</tp:taxon-name-part> <tp:taxon-name-part taxon-name-part-type="species" reg="takaensis">takaensis</tp:taxon-name-part></tp:taxon-name></italic>, <italic><tp:taxon-name><tp:taxon-name-part taxon-name-part-type="genus" reg="Sphecodes">S.</tp:taxon-name-part> <tp:taxon-name-part taxon-name-part-type="species" reg="binghami">binghami</tp:taxon-name-part></tp:taxon-name></italic>, and <italic><tp:taxon-name><tp:taxon-name-part taxon-name-part-type="genus" reg="Sphecodes">S.</tp:taxon-name-part> <tp:taxon-name-part taxon-name-part-type="species" reg="kershawi">kershawi</tp:taxon-name-part></tp:taxon-name></italic>.</p></caption><table id="TID0E2MCI" rules="all"><tbody><tr><th rowspan="2" colspan="1">Characters</th><th rowspan="1" colspan="5"><italic><tp:taxon-name><tp:taxon-name-part taxon-name-part-type="genus" reg="Sphecodes">Sphecodes</tp:taxon-name-part></tp:taxon-name></italic> species</th></tr><tr><th rowspan="1" colspan="1">
                      <italic><tp:taxon-name>
                          <tp:taxon-name-part taxon-name-part-type="genus" reg="Sphecodes"/>
                          <tp:taxon-name-part taxon-name-part-type="species" reg="howardi">howardi</tp:taxon-name-part>
                        </tp:taxon-name></italic>
                    </th><th rowspan="1" colspan="1">
                      <italic><tp:taxon-name>
                          <tp:taxon-name-part taxon-name-part-type="genus" reg="Sphecodes"/>
                          <tp:taxon-name-part taxon-name-part-type="species" reg="formosanus">formosanus</tp:taxon-name-part>
                        </tp:taxon-name></italic>
                    </th><th rowspan="1" colspan="1">
                      <italic><tp:taxon-name>
                          <tp:taxon-name-part taxon-name-part-type="genus" reg="Sphecodes"/>
                          <tp:taxon-name-part taxon-name-part-type="species" reg="takaensis">takaensis</tp:taxon-name-part>
                        </tp:taxon-name></italic>
                    </th><th rowspan="1" colspan="1">
                      <italic><tp:taxon-name>
                          <tp:taxon-name-part taxon-name-part-type="genus" reg="Sphecodes"/>
                          <tp:taxon-name-part taxon-name-part-type="species" reg="binghami">binghami</tp:taxon-name-part>
                        </tp:taxon-name></italic>
                    </th><th rowspan="1" colspan="1">
                      <italic><tp:taxon-name>
                          <tp:taxon-name-part taxon-name-part-type="genus" reg="Sphecodes"/>
                          <tp:taxon-name-part taxon-name-part-type="species" reg="kershawi">kershawi</tp:taxon-name-part>
                        </tp:taxon-name></italic>
                    </th></tr><tr><td rowspan="1" colspan="1">F3</td><td rowspan="1" colspan="1">About as long as wide</td><td rowspan="1" colspan="1">About as long as wide</td><td rowspan="1" colspan="1">0.7–0.8 times as long as wide</td><td rowspan="1" colspan="1">About as long as wide</td><td rowspan="1" colspan="1">About as long as wide</td></tr><tr><td rowspan="1" colspan="1">Mesoscutum</td><td rowspan="1" colspan="1">With coarse and confluent punctures, but medially with interspaces 0.5–1.0 puncture diameter</td><td rowspan="1" colspan="1">Densely punctate with punctures separated at most a puncture diameter</td><td rowspan="1" colspan="1">With coarse and confluent punctures, but medially with interspaces 0.5–1.0 puncture diameter</td><td rowspan="1" colspan="1">With coarse and confluent punctures, but medially with interspaces 0.5–1.0 puncture diameter</td><td rowspan="1" colspan="1">Mostly areolate-punctate</td></tr><tr><td rowspan="1" colspan="1">T4 marginal zone</td><td rowspan="1" colspan="1">Tessellate</td><td rowspan="1" colspan="1">Smooth</td><td rowspan="1" colspan="1">Smooth</td><td rowspan="1" colspan="1">Smooth</td><td rowspan="1" colspan="1">Smooth or unclearly tessellate</td></tr><tr><td rowspan="1" colspan="1">Pygidial plate</td><td rowspan="1" colspan="1">Narrower than metabasitarsus</td><td rowspan="1" colspan="1">As wide as metabasitarsus</td><td rowspan="1" colspan="1">Narrower than metabasitarsus</td><td rowspan="1" colspan="1">As wide as metabasitarsus</td><td rowspan="1" colspan="1">Narrower than metabasitarsus</td></tr><tr><td rowspan="1" colspan="1">Number of hamuli</td><td rowspan="1" colspan="1">7–8</td><td rowspan="1" colspan="1">9–10</td><td rowspan="1" colspan="1">8</td><td rowspan="1" colspan="1">8–9</td><td rowspan="1" colspan="1">6–7</td></tr><tr><td rowspan="1" colspan="1">Distribution</td><td rowspan="1" colspan="1">Malaysia, Myanmar, China (Guangdong)</td><td rowspan="1" colspan="1">China (Taiwan)</td><td rowspan="1" colspan="1">China (Taiwan)</td><td rowspan="1" colspan="1">Malaysia, Myanmar</td><td rowspan="1" colspan="1">Indonesia, Malaysia, Myanmar, Thailand, China (Macao)</td></tr></tbody></table></table-wrap></tp:treatment-sec><tp:treatment-sec sec-type="Descriptive notes" id="SECID0EYYBI"><title>Descriptive notes.</title><p>Wings with brownish darkening; hind wing with angle between basal (M) and cubital (<abbrev xmlns:xlink="http://www.w3.org/1999/xlink" xlink:title="cubital" id="ABBRID0E5YBI" xlink:type="simple">Cu</abbrev>) veins ca. 70°, costal margin with seven or eight hamuli. Lateral preoccipital carina present. <bold>Female.</bold> Total body length 8.5–9.5 mm. Head transverse, ca. 1.25 times as wide as long; vertex elevated with distance from top of head to upper margin of lateral ocellus approximately a lateral ocellar diameter as seen in frontal view; labrum semi-oval, 0.4 times as long as basal width; face and vertex areolate-punctate; paraocular (below and above the antennal sockets), supraclypeal areas and gena with adpressed white pubescence obscuring integument. Mesoscutum and mesoscutellum mostly with areolate punctures (40–75 μm), but medially with a few shining interspaces of approximately a puncture diameter (Fig. <xref ref-type="fig" rid="F16">69</xref>); propodeal triangle (metapostnotum) reticulate-rugose (sculpture formingone or two rows of large deep cells); mesepisternum reticulate-rugose. Metasomal T1 on disc and marginal zone finely and densely punctate (10–15 μm / 0.5–3), remaining terga similarly punctate, but with impunctate marginal zones; T4 marginal zone finely tessellate (Fig. <xref ref-type="fig" rid="F16">71</xref>); T1–T3 red, T4 variable; pygidial plate 0.7 times as wide as metabasitarsus. <bold>Male</bold> unknown.</p></tp:treatment-sec><tp:treatment-sec sec-type="material" id="SECID0EOZBI"><title>Material examined.</title><p>Malaysia: 1 ♀, Titi Serong Perak, 29.III.1930, H.T. Pagden (<named-content xmlns:xlink="http://www.w3.org/1999/xlink" content-type="dwc:institutional_code" xlink:type="simple">NHMUK</named-content> 013380439); Myanmar: 1 ♀, Upper Burma, Nam Tamai Valley, 3000 ft, 12.VIII.1938, R. Kaulback, <named-content xmlns:xlink="http://www.w3.org/1999/xlink" content-type="dwc:verbatimCoordinates" xlink:type="simple"><named-content content-type="geo-json" specific-use="{&#34;type&#34;:&#34;Point&#34;,&#34;coordinates&#34;:[97.900000,27.700000]}" id="NCID0E3ZBI" xlink:type="simple">27°42'N, 97°54'E</named-content></named-content> (<named-content xmlns:xlink="http://www.w3.org/1999/xlink" content-type="dwc:institutional_code" xlink:type="simple">NHMUK</named-content> 013380337); China: 1 ♀, Canton, 1916–1918, H. Weigold (<abbrev xmlns:xlink="http://www.w3.org/1999/xlink" content-type="institution" xlink:title="Museum für Naturkunde der Humboldt Universität zu Berlin, Germany" id="ABBRID0EG1BI" xlink:type="simple">ZMHB</abbrev>).</p><fig id="F16" position="float" orientation="portrait"><object-id xmlns:xlink="http://www.w3.org/1999/xlink" content-type="doi" xlink:type="simple">10.3897/zookeys.937.51708.figures69-74</object-id><object-id xmlns:xlink="http://www.w3.org/1999/xlink" content-type="arpha" xlink:type="simple">1E9F8600-491C-569B-82F4-0788CF117B86</object-id><label>Figures 69–74.</label><caption><p><italic><tp:taxon-name><tp:taxon-name-part taxon-name-part-type="genus" reg="Sphecodes">Sphecodes</tp:taxon-name-part> <tp:taxon-name-part taxon-name-part-type="species" reg="howardi">howardi</tp:taxon-name-part></tp:taxon-name></italic> Cockerell (<bold>69, 71</bold>), <italic><tp:taxon-name><tp:taxon-name-part taxon-name-part-type="genus" reg="Sphecodes">S.</tp:taxon-name-part> <tp:taxon-name-part taxon-name-part-type="species" reg="kershawi">kershawi</tp:taxon-name-part></tp:taxon-name></italic> Perkins (<bold>70, 72–74</bold>), females <bold>69, 70</bold> mesosoma, dorsal view <bold>71, 72</bold> T4–T6, dorso-lateral <bold>73</bold> head, frontal view <bold>74</bold> metasoma, dorsal view. Scale bars: 1.0 mm.</p></caption><graphic xmlns:xlink="http://www.w3.org/1999/xlink" xlink:href="zookeys-937-031-g016.jpg" position="float" orientation="portrait" xlink:type="simple" id="oo_416788.jpg"><uri content-type="original_file" xlink:type="simple">https://binary.pensoft.net/fig/416788</uri></graphic></fig></tp:treatment-sec><tp:treatment-sec sec-type="distribution" id="SECID0E12BI"><title>Distribution.</title><p>*Malaysia, *Myanmar, China (Guangdong).</p></tp:treatment-sec></tp:taxon-treatment>
