# Supplementary material for: New and little-known species of the genus Sphecodes Latreille (Hymenoptera, Halictidae) from Southeast Asia
Source: Zookeys. 2020 Jun 1;937:31–88. doi: 10.3897/zookeys.937.51708 (PMC7280318; doi:10.3897/zookeys.937.51708)
Supplement: XML Treatment for Sphecodes ilyadadaria [file zookeys.937.51708-treatment12.xml]

<!DOCTYPE tp:taxon-treatment
  PUBLIC "-//TaxonX//DTD Taxonomic Treatment Publishing DTD v0 20100105//EN" "tax-treatment-NSO.dtd">
<tp:taxon-treatment xmlns:tp="http://www.plazi.org/taxpub"><tp:treatment-meta><kwd-group><label>Taxon classification</label><kwd><named-content xmlns:xlink="http://www.w3.org/1999/xlink" content-type="kingdom">Animalia</named-content></kwd><kwd><named-content xmlns:xlink="http://www.w3.org/1999/xlink" content-type="order">Hymenoptera</named-content></kwd><kwd><named-content xmlns:xlink="http://www.w3.org/1999/xlink" content-type="family">Halictidae</named-content></kwd></kwd-group><mixed-citation publication-type="journal"><person-group><name><surname>Astafurova</surname><given-names>Yulia V.</given-names></name><name><surname>Proshchalykin</surname><given-names>Maxim Yu.</given-names></name><name><surname>Schwarz</surname><given-names>Maximilian</given-names></name></person-group><article-title>New and little-known species of the genus <italic><tp:taxon-name><tp:taxon-name-part taxon-name-part-type="genus" reg="Sphecodes">Sphecodes</tp:taxon-name-part></tp:taxon-name></italic> Latreille (<tp:taxon-name><tp:taxon-name-part taxon-name-part-type="order">Hymenoptera</tp:taxon-name-part></tp:taxon-name>, <tp:taxon-name><tp:taxon-name-part taxon-name-part-type="family">Halictidae</tp:taxon-name-part></tp:taxon-name>) from Southeast Asia</article-title><source>Zookeys</source><day>01</day><month>6</month><year>2020</year><volume>937</volume><fpage>31</fpage><lpage>88</lpage><pub-id pub-id-type="doi">10.3897/zookeys.937.51708</pub-id></mixed-citation></tp:treatment-meta><tp:nomenclature><tp:taxon-name><object-id xmlns:xlink="http://www.w3.org/1999/xlink" content-type="arpha" xlink:type="simple">67F18E02-B3C8-5429-A230-0D0B7EB828AC</object-id>
              <tp:taxon-name-part taxon-name-part-type="genus" reg="Sphecodes">Sphecodes</tp:taxon-name-part>
              <tp:taxon-name-part taxon-name-part-type="species" reg="ilyadadaria">ilyadadaria</tp:taxon-name-part>
              <object-id xmlns:xlink="http://www.w3.org/1999/xlink" content-type="zoobank" xlink:type="simple">http://zoobank.org/281ED4DF-FFBA-4341-A305-43A791BAD494</object-id>
            </tp:taxon-name><tp:taxon-authority>Astafurova</tp:taxon-authority><tp:taxon-status xmlns:xlink="http://www.w3.org/1999/xlink" xlink:type="simple">sp. nov.</tp:taxon-status><xref ref-type="fig" rid="F17">Figures 75</xref><xref ref-type="fig" rid="F18">, 76–80</xref></tp:nomenclature><tp:treatment-sec sec-type="type material" id="SECID0ER4BI"><title>Type material.</title><p><bold><italic>Holotype</italic></bold>: ♂, indonesia, West Java, Gunung Halimun N.P., Tea Plantation, Citalahab, 850 m, <named-content xmlns:xlink="http://www.w3.org/1999/xlink" content-type="dwc:verbatimCoordinates" xlink:type="simple"><named-content content-type="geo-json" specific-use="{&#34;type&#34;:&#34;Point&#34;,&#34;coordinates&#34;:[106.854010,6.776070]}" id="NCID0E64BI" xlink:type="simple">6.77607N, 106.85401E</named-content></named-content>, 20.VIII.2004, P. Hartmann (<named-content xmlns:xlink="http://www.w3.org/1999/xlink" content-type="dwc:institutional_code" xlink:type="simple">ZSM</named-content>), Fig. <xref ref-type="fig" rid="F17">75</xref>. <bold><italic>Paratype</italic></bold>: 1 ♂, the same label as for holotype (ZMS). Additional material (thisspecimen was determined as belonging the new species by photos and descriptive notes): 1 ♂, NE Sulawesi, 47 km WSW Kotamobagu, Dumoga-Bone N.P., Toraut (forest edge), 211 m, V.1985, G.R. Else, <named-content xmlns:xlink="http://www.w3.org/1999/xlink" content-type="dwc:institutional_code" xlink:type="simple">NHMUK</named-content> 013380345 [<tp:taxon-name><tp:taxon-name-part taxon-name-part-type="genus" reg="Sphecodes"/><tp:taxon-name-part taxon-name-part-type="uncertainty-rank">aff.</tp:taxon-name-part> <tp:taxon-name-part taxon-name-part-type="species" reg="insularis">insularis</tp:taxon-name-part></tp:taxon-name> Astafurova det. 2019].</p></tp:treatment-sec><tp:treatment-sec sec-type="diagnosis" id="SECID0ED6BI"><title>Diagnosis.</title><p>The new species most closely resembles <italic><tp:taxon-name><tp:taxon-name-part taxon-name-part-type="genus" reg="Sphecodes">Sphecodes</tp:taxon-name-part> <tp:taxon-name-part taxon-name-part-type="species" reg="insularis">insularis</tp:taxon-name-part></tp:taxon-name></italic> Smith, 1858, from which it differs by having an areolate punctate mesoscutum (with interspaces between punctures up to a puncture diameter in <italic><tp:taxon-name><tp:taxon-name-part taxon-name-part-type="genus" reg="Sphecodes">S.</tp:taxon-name-part> <tp:taxon-name-part taxon-name-part-type="species" reg="insularis">insularis</tp:taxon-name-part></tp:taxon-name></italic>).</p></tp:treatment-sec><tp:treatment-sec sec-type="description" id="SECID0E66BI"><title>Description.</title><p>Wings with weak yellow-brownish darkening, veins and stigma brown; hind wing with the angle between basal (M) and cubital (<abbrev xmlns:xlink="http://www.w3.org/1999/xlink" xlink:title="cubital" id="ABBRID0EFACI" xlink:type="simple">Cu</abbrev>) veins ca. 70°, costal margin with seven or eight hamuli. Lateral preoccipital carina well developed. <bold>Male.</bold> (holotype, Fig. <xref ref-type="fig" rid="F17">75</xref>). Total body length 8.5–9.0 mm, fore wing 5.6–5.7 mm. Head black (Fig. <xref ref-type="fig" rid="F18">76</xref>); weakly transverse, ca. 1.15 times as wide as long; vertex elevated, distance from top of head to upper margin of a lateral ocellus ca. one and a half of lateral ocellar diameter as seen in frontal view and ca. two as seen in dorsal view; antenna short (Fig. <xref ref-type="fig" rid="F18">77</xref>), reaching posterior half of mesoscutum; F1 strongly transverse, 0.4 times as long as wide; remaining flagellomeres 1.2–1.3 times as long as wide; tyloids semi-oval across at most basal 1/2 of last flagellomeres; supraclypeal area weakly bulging; clypeus shining, densely punctate with the punctures (20–30 μm) separated by at most a half puncture diameter. Supraclypeal and paraocular areas dull, finely areolate-punctate (15–25 μm), but frons and vertex close to reticulate-rugose; gena shining, rugose with sparse short setae; paraocular and supraclypeal areas with dense plumose adpressed pubescence. Mesosoma black (Fig. <xref ref-type="fig" rid="F18">78</xref>); mesoscutum coarsely areolate-punctate (50–75 μm), medially closer to reticulate-rugose; mesoscutellum densely and coarsely punctate, medially with the punctures separated by at most a puncture diameter; hypoepimeral area reticulate rugose; mesepisternum and propodeal triangle (metapostnotum) roughly reticulate-rugose; mesepisternum with sparse and thin short setae; lateral parts of propodeum shining, close to striate. Metasoma (Fig. <xref ref-type="fig" rid="F18">80</xref>) distinctly punctate, T1 with minute (5–15 μm) numerous punctures; remaining terga coarsely punctate (15–25 μm / 0.5–2); marginal areas impunctate except on T1 which has fine and sparse punctures basally; sterna tessellate with shallow setae pores; gonocoxite dorsally without impression; gonostylus with triangular apical process (Fig. <xref ref-type="fig" rid="F18">79</xref>); T1–T3 and S1–S3 variable in coloration, partially red, remaining terga and sterna brownish.</p><fig id="F17" position="float" orientation="portrait"><object-id xmlns:xlink="http://www.w3.org/1999/xlink" content-type="doi" xlink:type="simple">10.3897/zookeys.937.51708.figure75</object-id><object-id xmlns:xlink="http://www.w3.org/1999/xlink" content-type="arpha" xlink:type="simple">92504CC8-EDCC-5D01-83D2-0F6483B8E4D6</object-id><label>Figure 75.</label><caption><p><italic><tp:taxon-name><tp:taxon-name-part taxon-name-part-type="genus" reg="Sphecodes">Sphecodes</tp:taxon-name-part> <tp:taxon-name-part taxon-name-part-type="species" reg="ilyadadaria">ilyadadaria</tp:taxon-name-part></tp:taxon-name></italic> Astafurova, sp. nov., male, holotype, lateral view. Scale bars: 1.0 mm.</p></caption><graphic xmlns:xlink="http://www.w3.org/1999/xlink" xlink:href="zookeys-937-031-g017.jpg" position="float" orientation="portrait" xlink:type="simple" id="oo_416789.jpg"><uri content-type="original_file" xlink:type="simple">https://binary.pensoft.net/fig/416789</uri></graphic></fig><p><bold>Female</bold> unknown.</p></tp:treatment-sec><tp:treatment-sec sec-type="etymology" id="SECID0E6BCI"><title>Etymology.</title><p>The species is named after the author’s daughter Darya Gayday and her husband Ilya Gayday, who recently married. It is to be treated as a noun.</p></tp:treatment-sec><tp:treatment-sec sec-type="distribution" id="SECID0EECCI"><title>Distribution.</title><p>Indonesia.</p><fig id="F18" position="float" orientation="portrait"><object-id xmlns:xlink="http://www.w3.org/1999/xlink" content-type="doi" xlink:type="simple">10.3897/zookeys.937.51708.figures76-80</object-id><object-id xmlns:xlink="http://www.w3.org/1999/xlink" content-type="arpha" xlink:type="simple">139AE107-1B45-5CB9-80F8-05A3967E0387</object-id><label>Figures 76–80.</label><caption><p><italic><tp:taxon-name><tp:taxon-name-part taxon-name-part-type="genus" reg="Sphecodes">Sphecodes</tp:taxon-name-part> <tp:taxon-name-part taxon-name-part-type="species" reg="ilyadadaria">ilyadadaria</tp:taxon-name-part></tp:taxon-name></italic> Astafurova, sp. nov., male, holotype <bold>76</bold> head, frontal view <bold>77</bold> antennae, lateral view <bold>78</bold> mesosoma, dorsal view <bold>79</bold> genitalia, dorsal view <bold>80</bold> metasoma, dorsal view. Scale bars: 1.0 mm (<bold>76–78, 80</bold>), 0.5 mm (<bold>79</bold>).</p></caption><graphic xmlns:xlink="http://www.w3.org/1999/xlink" xlink:href="zookeys-937-031-g018.jpg" position="float" orientation="portrait" xlink:type="simple" id="oo_416790.jpg"><uri content-type="original_file" xlink:type="simple">https://binary.pensoft.net/fig/416790</uri></graphic></fig></tp:treatment-sec></tp:taxon-treatment>
