# Supplementary material for: New and little-known species of the genus Sphecodes Latreille (Hymenoptera, Halictidae) from Southeast Asia
Source: Zookeys. 2020 Jun 1;937:31–88. doi: 10.3897/zookeys.937.51708 (PMC7280318; doi:10.3897/zookeys.937.51708)
Supplement: XML Treatment for Sphecodes kershawi [file zookeys.937.51708-treatment13.xml]

<!DOCTYPE tp:taxon-treatment
  PUBLIC "-//TaxonX//DTD Taxonomic Treatment Publishing DTD v0 20100105//EN" "tax-treatment-NSO.dtd">
<tp:taxon-treatment xmlns:tp="http://www.plazi.org/taxpub"><tp:treatment-meta><kwd-group><label>Taxon classification</label><kwd><named-content xmlns:xlink="http://www.w3.org/1999/xlink" content-type="kingdom">Animalia</named-content></kwd><kwd><named-content xmlns:xlink="http://www.w3.org/1999/xlink" content-type="order">Hymenoptera</named-content></kwd><kwd><named-content xmlns:xlink="http://www.w3.org/1999/xlink" content-type="family">Halictidae</named-content></kwd></kwd-group><mixed-citation publication-type="journal"><person-group><name><surname>Astafurova</surname><given-names>Yulia V.</given-names></name><name><surname>Proshchalykin</surname><given-names>Maxim Yu.</given-names></name><name><surname>Schwarz</surname><given-names>Maximilian</given-names></name></person-group><article-title>New and little-known species of the genus <italic><tp:taxon-name><tp:taxon-name-part taxon-name-part-type="genus" reg="Sphecodes">Sphecodes</tp:taxon-name-part></tp:taxon-name></italic> Latreille (<tp:taxon-name><tp:taxon-name-part taxon-name-part-type="order">Hymenoptera</tp:taxon-name-part></tp:taxon-name>, <tp:taxon-name><tp:taxon-name-part taxon-name-part-type="family">Halictidae</tp:taxon-name-part></tp:taxon-name>) from Southeast Asia</article-title><source>Zookeys</source><day>01</day><month>6</month><year>2020</year><volume>937</volume><fpage>31</fpage><lpage>88</lpage><pub-id pub-id-type="doi">10.3897/zookeys.937.51708</pub-id></mixed-citation></tp:treatment-meta><tp:nomenclature><tp:taxon-name><object-id xmlns:xlink="http://www.w3.org/1999/xlink" content-type="arpha" xlink:type="simple">E52EA215-D2F5-5357-BC5F-818C6D35992D</object-id>
              <tp:taxon-name-part taxon-name-part-type="genus" reg="Sphecodes">Sphecodes</tp:taxon-name-part>
              <tp:taxon-name-part taxon-name-part-type="species" reg="kershawi">kershawi</tp:taxon-name-part>
            </tp:taxon-name><tp:taxon-authority>Perkins, 1921</tp:taxon-authority><xref ref-type="fig" rid="F16">Figures 70</xref><xref ref-type="fig" rid="F16">, 72–74</xref><xref ref-type="fig" rid="F19">, 81–85</xref><tp:nomenclature-citation-list><tp:nomenclature-citation><tp:taxon-name>
                  <tp:taxon-name-part taxon-name-part-type="genus" reg="Sphecodes">Sphecodes</tp:taxon-name-part> <tp:taxon-name-part taxon-name-part-type="species" reg="kershawi">kershawi</tp:taxon-name-part></tp:taxon-name><comment>Perkins, 1921: 9, ♂ (syntypes: ♂♂, China, Macao, J.C. Kershaw leg.; <named-content xmlns:xlink="http://www.w3.org/1999/xlink" content-type="dwc:institutional_code" xlink:type="simple">NHMUK</named-content>, <abbrev xmlns:xlink="http://www.w3.org/1999/xlink" content-type="institution" xlink:title="Museum für Naturkunde der Humboldt Universität zu Berlin, Germany" id="ABBRID0ESFCI" xlink:type="simple">ZMHB</abbrev>, examined).</comment></tp:nomenclature-citation><tp:nomenclature-citation><tp:taxon-name>
                  <tp:taxon-name-part taxon-name-part-type="genus" reg="Sphecodes">Sphecodes</tp:taxon-name-part> <tp:taxon-name-part taxon-name-part-type="species" reg="javanensis">javanensis</tp:taxon-name-part></tp:taxon-name><comment>Blüthgen, 1927: 69–70, ♂ (holotype: ♂, Indonesia, Java, Buitenzorg, VIII. 1920; NHMW, examined). Syn. nov.</comment></tp:nomenclature-citation></tp:nomenclature-citation-list></tp:nomenclature><tp:treatment-sec sec-type="diagnosis" id="SECID0EFGCI"><title>Diagnosis.</title><p>The male of this species is closest to <italic><tp:taxon-name><tp:taxon-name-part taxon-name-part-type="genus" reg="Sphecodes">Sphecodes</tp:taxon-name-part> <tp:taxon-name-part taxon-name-part-type="species" reg="sibuyanensis">sibuyanensis</tp:taxon-name-part></tp:taxon-name></italic> Cockerell, 1925 owing to similar short antennae with tyloids covering the entire ventral flagellar surface, a densely punctate metasoma (including marginal zone on T1) and in the shape of the gonostylus, with an elongate membranous part. From <italic><tp:taxon-name><tp:taxon-name-part taxon-name-part-type="genus" reg="Sphecodes">S.</tp:taxon-name-part> <tp:taxon-name-part taxon-name-part-type="species" reg="sibuyanensis">sibuyanensis</tp:taxon-name-part></tp:taxon-name></italic> it differs by a mostly punctate-areolate mesoscutum (versus a lot of mesoscutellar puncturesseparated by 0.5–1 puncture diameter). The female is closest to <italic><tp:taxon-name><tp:taxon-name-part taxon-name-part-type="genus" reg="Sphecodes">S.</tp:taxon-name-part> <tp:taxon-name-part taxon-name-part-type="species" reg="howardi">howardi</tp:taxon-name-part></tp:taxon-name></italic> and is also similar to <italic><tp:taxon-name><tp:taxon-name-part taxon-name-part-type="genus" reg="Sphecodes">S.</tp:taxon-name-part> <tp:taxon-name-part taxon-name-part-type="species" reg="formosanus">formosanus</tp:taxon-name-part></tp:taxon-name></italic>, <italic><tp:taxon-name><tp:taxon-name-part taxon-name-part-type="genus" reg="Sphecodes">S.</tp:taxon-name-part> <tp:taxon-name-part taxon-name-part-type="species" reg="takaensis">takaensis</tp:taxon-name-part></tp:taxon-name></italic>, and <italic><tp:taxon-name><tp:taxon-name-part taxon-name-part-type="genus" reg="Sphecodes">S.</tp:taxon-name-part> <tp:taxon-name-part taxon-name-part-type="species" reg="binghami">binghami</tp:taxon-name-part></tp:taxon-name></italic> owing to a similar structure, sculpture and coloration of the body, including the densely punctate disc and marginal zone of T1 (differences between females of these species are outlined in Table <xref ref-type="table" rid="T2">2</xref>).</p></tp:treatment-sec><tp:treatment-sec sec-type="Descriptive notes" id="SECID0ERICI"><title>Descriptive notes.</title><p>Wings with strong brownish darkening; hind wing with the angle between basal (M) and cubital (<abbrev xmlns:xlink="http://www.w3.org/1999/xlink" xlink:title="cubital" id="ABBRID0EXICI" xlink:type="simple">Cu</abbrev>) veins ca. 70°, costal margin with six, seven or eight hamuli. Lateral preoccipital carina present. <bold>Female.</bold> Total body length 7.5–8 mm. Head transverse (Fig. <xref ref-type="fig" rid="F16">73</xref>), ca. 1.2 times as wide as long; vertex elevated with distance from top of head to upper margin of lateral ocellus approximately a lateral ocellar diameter as seen in frontal view; labrum semi-oval, 0.5 times as long as basal width; face and vertex areolate-punctate; paraocular areas with dense adpressed white pubescence, gena with sparser pubescence not obscuring integument. Mesoscutum (Fig. <xref ref-type="fig" rid="F16">70</xref>) mostly areolate-punctate (50–75 μm) medially with a few punctures separated by at most 0.5–1 puncture diameter; mesoscutellum with confluent punctures and a few interspaces of approximately a puncture diameter. Propodeal triangle (metapostnotum) reticulate-rugose. Metasoma densely punctate (Fig. <xref ref-type="fig" rid="F16">74</xref>); T1 on disc and marginal zone finely punctate (10–15 μm / 0.5–3), remaining terga coarsely punctate (10–25 μm) with impunctate and smooth marginal zones, sometimes finely tessellate on T4 (Fig. <xref ref-type="fig" rid="F16">72</xref>); pygidial plate 0.7 times as wide as metabasitarsus; T1–T3 red. <bold>Male.</bold> Total body length 7–8 mm. Head transverse (Fig. <xref ref-type="fig" rid="F19">81</xref>), ca. 1.2 times as wide as long; vertex elevated with distance from top of head to upper margin of lateral ocellus approximately a lateral ocellar diameter as seen in frontal view; antennae short (Fig. <xref ref-type="fig" rid="F19">82</xref>), not reaching mesoscutellum, F1 0.6 times as long as wide, remaining flagellomeres ca. 1.2 times as long as wide, tyloids covering entire ventral flagellar surface. Mesosomal sculpture as in female (Fig. <xref ref-type="fig" rid="F19">84</xref>). Metasomal T1 densely punctate including marginal zone (10–20 μm / 0.5–2), remaining terga with impunctate marginal zones (Fig. <xref ref-type="fig" rid="F19">83</xref>); T1–T3 red or metasoma entirely black; gonocoxite dorsally without impression; gonostylus with elongate membranous part, apically with long setae (Fig. <xref ref-type="fig" rid="F19">85</xref>).</p><fig id="F19" position="float" orientation="portrait"><object-id xmlns:xlink="http://www.w3.org/1999/xlink" content-type="doi" xlink:type="simple">10.3897/zookeys.937.51708.figures81-85</object-id><object-id xmlns:xlink="http://www.w3.org/1999/xlink" content-type="arpha" xlink:type="simple">0CF4AACB-BF1A-54E2-B952-59772CEBFBD9</object-id><label>Figures 81–85.</label><caption><p><italic><tp:taxon-name><tp:taxon-name-part taxon-name-part-type="genus" reg="Sphecodes">Sphecodes</tp:taxon-name-part> <tp:taxon-name-part taxon-name-part-type="species" reg="kershawi">kershawi</tp:taxon-name-part></tp:taxon-name></italic> Perkins, male <bold>81</bold> head, frontal view <bold>82</bold> antennae, lateral view <bold>83</bold> metasoma, dorsal view <bold>84</bold> mesosoma, dorsal view <bold>85</bold> genitalia, dorsal view. Scale bars: 1.0 mm.</p></caption><graphic xmlns:xlink="http://www.w3.org/1999/xlink" xlink:href="zookeys-937-031-g019.jpg" position="float" orientation="portrait" xlink:type="simple" id="oo_416791.jpg"><uri content-type="original_file" xlink:type="simple">https://binary.pensoft.net/fig/416791</uri></graphic></fig></tp:treatment-sec><tp:treatment-sec sec-type="material" id="SECID0EFLCI"><title>Material examined.</title><p>Indonesia: 1 ♂, Ceylon, Calutara, O.S. Wickwar, 1912-189 (<named-content xmlns:xlink="http://www.w3.org/1999/xlink" content-type="dwc:institutional_code" xlink:type="simple">NHMUK</named-content> 013380334); Malaysia: 1 ♀, Malaya, Titi Serong Perak, 27.VIII.1931, H.T. Pagden (<named-content xmlns:xlink="http://www.w3.org/1999/xlink" content-type="dwc:institutional_code" xlink:type="simple">NHMUK</named-content> 013380436); Myanmar: 1 ♀, Mali Hka Valley, Kachin Hills, 1500 ft, 15.XII.1930, F. Kingdon Ward., BM 1936-91 (<named-content xmlns:xlink="http://www.w3.org/1999/xlink" content-type="dwc:institutional_code" xlink:type="simple">NHMUK</named-content> 013380338); Thailand: 1 ♀, 2 ♂♂, Nan, MaeCharim NPEingang, <named-content xmlns:xlink="http://www.w3.org/1999/xlink" content-type="dwc:verbatimCoordinates" xlink:type="simple"><named-content content-type="geo-json" specific-use="{&#34;type&#34;:&#34;Point&#34;,&#34;coordinates&#34;:[100.966667,18.600000]}" id="NCID0E4LCI" xlink:type="simple">18°36'N, 100°58'E</named-content></named-content>, 206 m, 10–15.V.2012, E. &amp; J. Holzschuh (<named-content xmlns:xlink="http://www.w3.org/1999/xlink" content-type="dwc:institutional_code" xlink:type="simple">OLBL</named-content>/<abbrev xmlns:xlink="http://www.w3.org/1999/xlink" xlink:title="personal collection of Maximilian Schwarz (Ansfelden, Austria" id="ABBRID0EHMCI" xlink:type="simple">PCMS</abbrev>); China: 1 ♂ (syntype), Macao, J.C. Kershawi (<abbrev xmlns:xlink="http://www.w3.org/1999/xlink" content-type="institution" xlink:title="Museum für Naturkunde der Humboldt Universität zu Berlin, Germany" id="ABBRID0ELMCI" xlink:type="simple">ZMHB</abbrev>); 1 ♂ (syntype), Macao, J.C. Kershawi (<named-content xmlns:xlink="http://www.w3.org/1999/xlink" content-type="dwc:institutional_code" xlink:type="simple">NHMUK</named-content> 013380474); 1 ♀, Macao, R.C.L. Perkins Coll., B.M. 1942-95 (<named-content xmlns:xlink="http://www.w3.org/1999/xlink" content-type="dwc:institutional_code" xlink:type="simple">NHMUK</named-content> 013380470).</p></tp:treatment-sec><tp:treatment-sec sec-type="Published records" id="SECID0E1MCI"><title>Published records.</title><p><xref ref-type="bibr" rid="B19">Blüthgen 1927</xref>: 69 (Indonesia, as <italic><tp:taxon-name><tp:taxon-name-part taxon-name-part-type="genus" reg="Sphecodes">S.</tp:taxon-name-part> <tp:taxon-name-part taxon-name-part-type="species" reg="javanensis">javanensis</tp:taxon-name-part></tp:taxon-name></italic>).</p></tp:treatment-sec><tp:treatment-sec sec-type="distribution" id="SECID0EPNCI"><title>Distribution.</title><p>Indonesia, *Malaysia, *Myanmar, *Thailand, China (Macao).</p></tp:treatment-sec><tp:treatment-sec><!--Section generated to contain objects referenced in tp:taxon-treatment.--><fig id="F16" position="float" orientation="portrait"><object-id xmlns:xlink="http://www.w3.org/1999/xlink" content-type="doi" xlink:type="simple">10.3897/zookeys.937.51708.figures69-74</object-id><object-id xmlns:xlink="http://www.w3.org/1999/xlink" content-type="arpha" xlink:type="simple">1E9F8600-491C-569B-82F4-0788CF117B86</object-id><label>Figures 69–74.</label><caption><p><italic><tp:taxon-name><tp:taxon-name-part taxon-name-part-type="genus" reg="Sphecodes">Sphecodes</tp:taxon-name-part> <tp:taxon-name-part taxon-name-part-type="species" reg="howardi">howardi</tp:taxon-name-part></tp:taxon-name></italic> Cockerell (<bold>69, 71</bold>), <italic><tp:taxon-name><tp:taxon-name-part taxon-name-part-type="genus" reg="Sphecodes">S.</tp:taxon-name-part> <tp:taxon-name-part taxon-name-part-type="species" reg="kershawi">kershawi</tp:taxon-name-part></tp:taxon-name></italic> Perkins (<bold>70, 72–74</bold>), females <bold>69, 70</bold> mesosoma, dorsal view <bold>71, 72</bold> T4–T6, dorso-lateral <bold>73</bold> head, frontal view <bold>74</bold> metasoma, dorsal view. Scale bars: 1.0 mm.</p></caption><graphic xmlns:xlink="http://www.w3.org/1999/xlink" xlink:href="zookeys-937-031-g016.jpg" position="float" orientation="portrait" xlink:type="simple" id="oo_416788.jpg"><uri content-type="original_file" xlink:type="simple">https://binary.pensoft.net/fig/416788</uri></graphic></fig><table-wrap id="T2" position="float" orientation="portrait"><label>Table 2.</label><caption><p>Differences between females of <italic><tp:taxon-name><tp:taxon-name-part taxon-name-part-type="genus" reg="Sphecodes">Sphecodes</tp:taxon-name-part> <tp:taxon-name-part taxon-name-part-type="species" reg="howardi">howardi</tp:taxon-name-part></tp:taxon-name></italic>, <italic><tp:taxon-name><tp:taxon-name-part taxon-name-part-type="genus" reg="Sphecodes">S.</tp:taxon-name-part> <tp:taxon-name-part taxon-name-part-type="species" reg="formosanus">formosanus</tp:taxon-name-part></tp:taxon-name></italic>, <italic><tp:taxon-name><tp:taxon-name-part taxon-name-part-type="genus" reg="Sphecodes">S.</tp:taxon-name-part> <tp:taxon-name-part taxon-name-part-type="species" reg="takaensis">takaensis</tp:taxon-name-part></tp:taxon-name></italic>, <italic><tp:taxon-name><tp:taxon-name-part taxon-name-part-type="genus" reg="Sphecodes">S.</tp:taxon-name-part> <tp:taxon-name-part taxon-name-part-type="species" reg="binghami">binghami</tp:taxon-name-part></tp:taxon-name></italic>, and <italic><tp:taxon-name><tp:taxon-name-part taxon-name-part-type="genus" reg="Sphecodes">S.</tp:taxon-name-part> <tp:taxon-name-part taxon-name-part-type="species" reg="kershawi">kershawi</tp:taxon-name-part></tp:taxon-name></italic>.</p></caption><table id="TID0E2MCI" rules="all"><tbody><tr><th rowspan="2" colspan="1">Characters</th><th rowspan="1" colspan="5"><italic><tp:taxon-name><tp:taxon-name-part taxon-name-part-type="genus" reg="Sphecodes">Sphecodes</tp:taxon-name-part></tp:taxon-name></italic> species</th></tr><tr><th rowspan="1" colspan="1">
                      <italic><tp:taxon-name>
                          <tp:taxon-name-part taxon-name-part-type="genus" reg="Sphecodes"/>
                          <tp:taxon-name-part taxon-name-part-type="species" reg="howardi">howardi</tp:taxon-name-part>
                        </tp:taxon-name></italic>
                    </th><th rowspan="1" colspan="1">
                      <italic><tp:taxon-name>
                          <tp:taxon-name-part taxon-name-part-type="genus" reg="Sphecodes"/>
                          <tp:taxon-name-part taxon-name-part-type="species" reg="formosanus">formosanus</tp:taxon-name-part>
                        </tp:taxon-name></italic>
                    </th><th rowspan="1" colspan="1">
                      <italic><tp:taxon-name>
                          <tp:taxon-name-part taxon-name-part-type="genus" reg="Sphecodes"/>
                          <tp:taxon-name-part taxon-name-part-type="species" reg="takaensis">takaensis</tp:taxon-name-part>
                        </tp:taxon-name></italic>
                    </th><th rowspan="1" colspan="1">
                      <italic><tp:taxon-name>
                          <tp:taxon-name-part taxon-name-part-type="genus" reg="Sphecodes"/>
                          <tp:taxon-name-part taxon-name-part-type="species" reg="binghami">binghami</tp:taxon-name-part>
                        </tp:taxon-name></italic>
                    </th><th rowspan="1" colspan="1">
                      <italic><tp:taxon-name>
                          <tp:taxon-name-part taxon-name-part-type="genus" reg="Sphecodes"/>
                          <tp:taxon-name-part taxon-name-part-type="species" reg="kershawi">kershawi</tp:taxon-name-part>
                        </tp:taxon-name></italic>
                    </th></tr><tr><td rowspan="1" colspan="1">F3</td><td rowspan="1" colspan="1">About as long as wide</td><td rowspan="1" colspan="1">About as long as wide</td><td rowspan="1" colspan="1">0.7–0.8 times as long as wide</td><td rowspan="1" colspan="1">About as long as wide</td><td rowspan="1" colspan="1">About as long as wide</td></tr><tr><td rowspan="1" colspan="1">Mesoscutum</td><td rowspan="1" colspan="1">With coarse and confluent punctures, but medially with interspaces 0.5–1.0 puncture diameter</td><td rowspan="1" colspan="1">Densely punctate with punctures separated at most a puncture diameter</td><td rowspan="1" colspan="1">With coarse and confluent punctures, but medially with interspaces 0.5–1.0 puncture diameter</td><td rowspan="1" colspan="1">With coarse and confluent punctures, but medially with interspaces 0.5–1.0 puncture diameter</td><td rowspan="1" colspan="1">Mostly areolate-punctate</td></tr><tr><td rowspan="1" colspan="1">T4 marginal zone</td><td rowspan="1" colspan="1">Tessellate</td><td rowspan="1" colspan="1">Smooth</td><td rowspan="1" colspan="1">Smooth</td><td rowspan="1" colspan="1">Smooth</td><td rowspan="1" colspan="1">Smooth or unclearly tessellate</td></tr><tr><td rowspan="1" colspan="1">Pygidial plate</td><td rowspan="1" colspan="1">Narrower than metabasitarsus</td><td rowspan="1" colspan="1">As wide as metabasitarsus</td><td rowspan="1" colspan="1">Narrower than metabasitarsus</td><td rowspan="1" colspan="1">As wide as metabasitarsus</td><td rowspan="1" colspan="1">Narrower than metabasitarsus</td></tr><tr><td rowspan="1" colspan="1">Number of hamuli</td><td rowspan="1" colspan="1">7–8</td><td rowspan="1" colspan="1">9–10</td><td rowspan="1" colspan="1">8</td><td rowspan="1" colspan="1">8–9</td><td rowspan="1" colspan="1">6–7</td></tr><tr><td rowspan="1" colspan="1">Distribution</td><td rowspan="1" colspan="1">Malaysia, Myanmar, China (Guangdong)</td><td rowspan="1" colspan="1">China (Taiwan)</td><td rowspan="1" colspan="1">China (Taiwan)</td><td rowspan="1" colspan="1">Malaysia, Myanmar</td><td rowspan="1" colspan="1">Indonesia, Malaysia, Myanmar, Thailand, China (Macao)</td></tr></tbody></table></table-wrap></tp:treatment-sec><ref-list><ref id="B19"><mixed-citation xmlns:xlink="http://www.w3.org/1999/xlink" xlink:type="simple"><person-group><name name-style="western"><surname>Blüthgen</surname><given-names>P</given-names></name></person-group> (<year>1927</year>) Beiträge zur Systematik der Bienengattung <italic><tp:taxon-name><tp:taxon-name-part taxon-name-part-type="genus">Sphecodes</tp:taxon-name-part></tp:taxon-name></italic> Latr. III. Zoologische Jahrbucher, Abteilung fur Systematik, Geographie und Biologie der Tiere 53(1/3): 23–112.</mixed-citation></ref></ref-list></tp:taxon-treatment>
