# Supplementary material for: New and little-known species of the genus Sphecodes Latreille (Hymenoptera, Halictidae) from Southeast Asia
Source: Zookeys. 2020 Jun 1;937:31–88. doi: 10.3897/zookeys.937.51708 (PMC7280318; doi:10.3897/zookeys.937.51708)
Supplement: XML Treatment for Sphecodes laticeps [file zookeys.937.51708-treatment14.xml]

<!DOCTYPE tp:taxon-treatment
  PUBLIC "-//TaxonX//DTD Taxonomic Treatment Publishing DTD v0 20100105//EN" "tax-treatment-NSO.dtd">
<tp:taxon-treatment xmlns:tp="http://www.plazi.org/taxpub"><tp:treatment-meta><kwd-group><label>Taxon classification</label><kwd><named-content xmlns:xlink="http://www.w3.org/1999/xlink" content-type="kingdom">Animalia</named-content></kwd><kwd><named-content xmlns:xlink="http://www.w3.org/1999/xlink" content-type="order">Hymenoptera</named-content></kwd><kwd><named-content xmlns:xlink="http://www.w3.org/1999/xlink" content-type="family">Halictidae</named-content></kwd></kwd-group><mixed-citation publication-type="journal"><person-group><name><surname>Astafurova</surname><given-names>Yulia V.</given-names></name><name><surname>Proshchalykin</surname><given-names>Maxim Yu.</given-names></name><name><surname>Schwarz</surname><given-names>Maximilian</given-names></name></person-group><article-title>New and little-known species of the genus <italic><tp:taxon-name><tp:taxon-name-part taxon-name-part-type="genus" reg="Sphecodes">Sphecodes</tp:taxon-name-part></tp:taxon-name></italic> Latreille (<tp:taxon-name><tp:taxon-name-part taxon-name-part-type="order">Hymenoptera</tp:taxon-name-part></tp:taxon-name>, <tp:taxon-name><tp:taxon-name-part taxon-name-part-type="family">Halictidae</tp:taxon-name-part></tp:taxon-name>) from Southeast Asia</article-title><source>Zookeys</source><day>01</day><month>6</month><year>2020</year><volume>937</volume><fpage>31</fpage><lpage>88</lpage><pub-id pub-id-type="doi">10.3897/zookeys.937.51708</pub-id></mixed-citation></tp:treatment-meta><tp:nomenclature><tp:taxon-name><object-id xmlns:xlink="http://www.w3.org/1999/xlink" content-type="arpha" xlink:type="simple">25BBFC8C-B830-5A3F-9741-75BA22945BBF</object-id>
              <tp:taxon-name-part taxon-name-part-type="genus" reg="Sphecodes">Sphecodes</tp:taxon-name-part>
              <tp:taxon-name-part taxon-name-part-type="species" reg="laticeps">laticeps</tp:taxon-name-part>
            </tp:taxon-name><tp:taxon-authority>Meyer, 1920</tp:taxon-authority><xref ref-type="fig" rid="F20">Figures 86–88</xref><xref ref-type="fig" rid="F21">, 89–93</xref><tp:nomenclature-citation-list><tp:nomenclature-citation><tp:taxon-name>
                  <tp:taxon-name-part taxon-name-part-type="genus" reg="Sphecodes">Sphecodes</tp:taxon-name-part> <tp:taxon-name-part taxon-name-part-type="species" reg="laticeps">laticeps</tp:taxon-name-part></tp:taxon-name><comment>Meyer, 1920: 121, ♀, ♂ (lectotype (designated here): ♂, Formosa, Takao, H. Sauter S.G., 8.12.09 // <tp:taxon-name><tp:taxon-name-part taxon-name-part-type="genus" reg="Sphecodes">Sphec.</tp:taxon-name-part> <tp:taxon-name-part taxon-name-part-type="species" reg="laticeps">laticeps</tp:taxon-name-part></tp:taxon-name> Meyer det. n. spec., !Type // Lectotypus, <tp:taxon-name><tp:taxon-name-part taxon-name-part-type="genus" reg="Sphecodes">Sphecodes</tp:taxon-name-part> <tp:taxon-name-part taxon-name-part-type="species" reg="laticeps">laticeps</tp:taxon-name-part></tp:taxon-name> Meyer, 1920, design. Astafurova et al. 2020 &lt;red label&gt;; <abbrev xmlns:xlink="http://www.w3.org/1999/xlink" content-type="institution" xlink:title="Museum für Naturkunde der Humboldt Universität zu Berlin, Germany" id="ABBRID0ECQCI" xlink:type="simple">ZMHB</abbrev>); Paralectotypes: 2 ♀♀, Formosa, Taihorinsho, Sauter S.V., VIII. // <tp:taxon-name><tp:taxon-name-part taxon-name-part-type="genus" reg="Sphecodes">Sphec.</tp:taxon-name-part> <tp:taxon-name-part taxon-name-part-type="species" reg="laticeps">laticeps</tp:taxon-name-part></tp:taxon-name> Meyer det. n. spec., Type, <abbrev xmlns:xlink="http://www.w3.org/1999/xlink" content-type="institution" xlink:title="Museum für Naturkunde der Humboldt Universität zu Berlin, Germany" id="ABBRID0ERQCI" xlink:type="simple">ZMHB</abbrev>, <named-content xmlns:xlink="http://www.w3.org/1999/xlink" content-type="dwc:institutional_code" xlink:type="simple">SDEI</named-content>; 3 ♀♀, Taihorin, Formosa, H. Sauter, 1911 // 7.VI // <tp:taxon-name><tp:taxon-name-part taxon-name-part-type="genus" reg="Sphecodes">Sphec.</tp:taxon-name-part> <tp:taxon-name-part taxon-name-part-type="species" reg="laticeps">laticeps</tp:taxon-name-part></tp:taxon-name> Meyer det. n. spec., Type; <abbrev xmlns:xlink="http://www.w3.org/1999/xlink" content-type="institution" xlink:title="Museum für Naturkunde der Humboldt Universität zu Berlin, Germany" id="ABBRID0EERCI" xlink:type="simple">ZMHB</abbrev>.</comment></tp:nomenclature-citation><tp:nomenclature-citation><tp:taxon-name>
                  <tp:taxon-name-part taxon-name-part-type="genus" reg="Sphecodes">Sphecodes</tp:taxon-name-part> <tp:taxon-name-part taxon-name-part-type="species" reg="candidius">candidius</tp:taxon-name-part></tp:taxon-name><comment>Meyer, 1925: 10, ♀ (holotype: ♀, Taiwan, “Lake Candidius 25./9/-10./10/ 1907”; <named-content xmlns:xlink="http://www.w3.org/1999/xlink" content-type="dwc:institutional_code" xlink:type="simple">HNHM</named-content>). Synonymized by <xref ref-type="bibr" rid="B19">Blüthgen 1927</xref>: 85.</comment></tp:nomenclature-citation><tp:nomenclature-citation><tp:taxon-name>
                  <tp:taxon-name-part taxon-name-part-type="genus" reg="Sphecodes">Sphecodes</tp:taxon-name-part> <tp:taxon-name-part taxon-name-part-type="species" reg="biroi">biroi</tp:taxon-name-part> <tp:taxon-name-part taxon-name-part-type="subspecies" reg="mariae">mariae</tp:taxon-name-part></tp:taxon-name><comment>Cockerell, 1930: 162, ♂ (holotype: ♂; Thailand, “Siam, Nam, Jan. 8, 1928 (Cockerel)”; <named-content xmlns:xlink="http://www.w3.org/1999/xlink" content-type="dwc:institutional_code" xlink:type="simple">USNM</named-content>, <ext-link xmlns:xlink="http://www.w3.org/1999/xlink" xlink:type="simple" ext-link-type="uri" xlink:href="http://n2t.net/ark:/65665/3e3daca86-a75f-458d-b994-6723b995dccd">http://n2t.net/ark:/65665/3e3daca86-a75f-458d-b994-6723b995dccd</ext-link>). Syn. nov.</comment></tp:nomenclature-citation></tp:nomenclature-citation-list></tp:nomenclature><tp:treatment-sec sec-type="diagnosis" id="SECID0E1SCI"><title>Diagnosis.</title><p>This species resembles <italic><tp:taxon-name><tp:taxon-name-part taxon-name-part-type="genus" reg="Sphecodes">Sphecodes</tp:taxon-name-part> <tp:taxon-name-part taxon-name-part-type="species" reg="biroi">biroi</tp:taxon-name-part></tp:taxon-name></italic> Friese, 1909 and <italic><tp:taxon-name><tp:taxon-name-part taxon-name-part-type="genus" reg="Sphecodes">S.</tp:taxon-name-part> <tp:taxon-name-part taxon-name-part-type="species" reg="samarensis">samarensis</tp:taxon-name-part></tp:taxon-name></italic> Blüthgen, 1927 owing to a similar structure, sculpture and coloration of the body, including the shape of the male gonostylus. <italic><tp:taxon-name><tp:taxon-name-part taxon-name-part-type="genus" reg="Sphecodes">S.</tp:taxon-name-part> <tp:taxon-name-part taxon-name-part-type="species" reg="laticeps">laticeps</tp:taxon-name-part></tp:taxon-name></italic> differs from <italic><tp:taxon-name><tp:taxon-name-part taxon-name-part-type="genus" reg="Sphecodes">S.</tp:taxon-name-part> <tp:taxon-name-part taxon-name-part-type="species" reg="samarensis">samarensis</tp:taxon-name-part></tp:taxon-name></italic> by the shining and more elevated vertex with distance from top of head to upper margin of lateralocellus ca. one and a half or two lateral ocellar diameters as seen in frontal view (versus dull, areolate vertex with distance from top of head to upper margin of lateral ocellus half or one ocellar diameter. The female of <italic><tp:taxon-name><tp:taxon-name-part taxon-name-part-type="genus" reg="Sphecodes">S.</tp:taxon-name-part> <tp:taxon-name-part taxon-name-part-type="species" reg="samarensis">samarensis</tp:taxon-name-part></tp:taxon-name></italic> is unknown, but these features are suitable for both sexes). The male of <italic><tp:taxon-name><tp:taxon-name-part taxon-name-part-type="genus" reg="Sphecodes">S.</tp:taxon-name-part> <tp:taxon-name-part taxon-name-part-type="species" reg="laticeps">laticeps</tp:taxon-name-part></tp:taxon-name></italic> differs from <italic><tp:taxon-name><tp:taxon-name-part taxon-name-part-type="genus" reg="Sphecodes">S.</tp:taxon-name-part> <tp:taxon-name-part taxon-name-part-type="species" reg="biroi">biroi</tp:taxon-name-part></tp:taxon-name></italic> in having less developed tyloids and a glabrous spot on the ventral surfaces of flagellomeres (versus tyloids usually covering entire ventral flagellar surface or sometimes with small non-setae spot on basal flagellomeres). The females of <italic><tp:taxon-name><tp:taxon-name-part taxon-name-part-type="genus" reg="Sphecodes">S.</tp:taxon-name-part> <tp:taxon-name-part taxon-name-part-type="species" reg="laticeps">laticeps</tp:taxon-name-part></tp:taxon-name></italic> and <italic><tp:taxon-name><tp:taxon-name-part taxon-name-part-type="genus" reg="Sphecodes">S.</tp:taxon-name-part> <tp:taxon-name-part taxon-name-part-type="species" reg="biroi">biroi</tp:taxon-name-part></tp:taxon-name></italic> are difficult to distinguish, but <italic><tp:taxon-name><tp:taxon-name-part taxon-name-part-type="genus" reg="Sphecodes">S.</tp:taxon-name-part> <tp:taxon-name-part taxon-name-part-type="species" reg="laticeps">laticeps</tp:taxon-name-part></tp:taxon-name></italic> has T2 usually more distinctly punctate.</p></tp:treatment-sec><tp:treatment-sec sec-type="Descriptive notes" id="SECID0EQWCI"><title>Descriptive notes.</title><p>Wings with brownish darkening; hind wing with angle between basal (M) and cubital (<abbrev xmlns:xlink="http://www.w3.org/1999/xlink" xlink:title="cubital" id="ABBRID0EWWCI" xlink:type="simple">Cu</abbrev>) veins almost 90°, costal margin with seven hamuli. Lateral preoccipital carina present. <bold>Female.</bold> Total body length 7–7.5 mm. Head strongly transverse (Fig. <xref ref-type="fig" rid="F20">86</xref>), ca. 1.3 times as wide as long; vertex elevated with distance from top of head to upper margin of lateral ocellus ca. one and a half of a lateral ocellar diameter as seen in frontal view; labrum trapezoidal, 0.6 times as long as basal width; ocello-ocular area shining with shallow punctures separated by 0.5–2 puncture diameters; face (below and above the antennal sockets) with adpressed white pubescence obscuring the paraocular and supraclypeal integuments, gena with sparser pubescence. Mesoscutum and mesoscutellum (Fig. <xref ref-type="fig" rid="F20">87</xref>) mostly with confluent punctures (30–40 μm) and medially with a few shining interspaces equal at most to one or two puncture diameters. Propodeal triangle (Fig. <xref ref-type="fig" rid="F20">87</xref>) roughly reticulate-rugose (sculpture forming one or two rows of large deep cells); mesepisternum reticulate-rugose. Metasomal T1 impunctate, T2 with minute and sparse punctures on medial part of disc, coarser and denser on lateral areas (10–15 μm / 2–4); marginal zones impunctate; pygidial plate as wide as metabasitarsus; T1–T3 red or darkish (Fig. <xref ref-type="fig" rid="F20">88</xref>). <bold>Male.</bold> Total body length 7–8 mm. Head transverse (Figs <xref ref-type="fig" rid="F21">90</xref>, <xref ref-type="fig" rid="F21">92</xref>), ca. 1.2 times as wide as long; vertex elevated with distance from top of head to upper margin of lateral ocellus ca. one and a half of a lateral ocellar diameter as seen in frontal view; antennae reach posterior margin of mesoscutum, F2 1.6–1.7 times as long as wide. Tyloids well developed, covering the entire lateral flagellar surfaces and peripheral part of ventral surface (with variable in size medial glabrous spot, Figs <xref ref-type="fig" rid="F21">90</xref>, <xref ref-type="fig" rid="F21">92</xref>). Mesoscutum (Fig. <xref ref-type="fig" rid="F21">89</xref>) mostly areolate-punctate, medially with a few shining interspaces equal at most to a puncture diameter. Propodeal triangle roughly reticulate-rugose; lateral parts of propodeum rugose with large smooth shining interspaces. Metasomal terga (Fig. <xref ref-type="fig" rid="F21">91</xref>) with minutely punctate (10–15 μm), variable in density; marginal zones impunctate; T1–T3 red; gonocoxite dorsally without impression; gonostylus as on Fig. <xref ref-type="fig" rid="F21">93</xref>.</p><fig id="F20" position="float" orientation="portrait"><object-id xmlns:xlink="http://www.w3.org/1999/xlink" content-type="doi" xlink:type="simple">10.3897/zookeys.937.51708.figures86-88</object-id><object-id xmlns:xlink="http://www.w3.org/1999/xlink" content-type="arpha" xlink:type="simple">558ABF67-2E16-5A50-A21F-F2DB0F899A0A</object-id><label>Figures 86–88.</label><caption><p><italic><tp:taxon-name><tp:taxon-name-part taxon-name-part-type="genus" reg="Sphecodes">Sphecodes</tp:taxon-name-part> <tp:taxon-name-part taxon-name-part-type="species" reg="laticeps">laticeps</tp:taxon-name-part></tp:taxon-name></italic> Meyer, female <bold>86</bold> head, frontal view <bold>87</bold> mesosoma, dorsal view <bold>88</bold> metasoma, dorsal view. Scale bars: 1.0 mm.</p></caption><graphic xmlns:xlink="http://www.w3.org/1999/xlink" xlink:href="zookeys-937-031-g020.jpg" position="float" orientation="portrait" xlink:type="simple" id="oo_416792.jpg"><uri content-type="original_file" xlink:type="simple">https://binary.pensoft.net/fig/416792</uri></graphic></fig></tp:treatment-sec><tp:treatment-sec sec-type="material" id="SECID0EIZCI"><title>Material examined.</title><p>Vietnam: 4 ♂♂, Gia Prov., Lai-Contum, Tran Lap, 20 km N Buon Luoi, 22–25.XI.1988, Sharkov (<named-content xmlns:xlink="http://www.w3.org/1999/xlink" content-type="dwc:institutional_code" xlink:type="simple">ZISP</named-content>); 2 ♀♀, 50 km W Thanh Hoa, 9.I.1989, B. Korotyaev (<named-content xmlns:xlink="http://www.w3.org/1999/xlink" content-type="dwc:institutional_code" xlink:type="simple">ZISP</named-content>); 1 ♀, Hanoi, 30.I.1989, Yanushev (<named-content xmlns:xlink="http://www.w3.org/1999/xlink" content-type="dwc:institutional_code" xlink:type="simple">ZISP</named-content>).</p></tp:treatment-sec><tp:treatment-sec sec-type="Published records" id="SECID0E4ZCI"><title>Published records.</title><p><xref ref-type="bibr" rid="B24">Cockerell 1930</xref>: 162 (Thailand, as <italic><tp:taxon-name><tp:taxon-name-part taxon-name-part-type="genus" reg="Sphecodes">S.</tp:taxon-name-part> <tp:taxon-name-part taxon-name-part-type="species" reg="biroi">biroi</tp:taxon-name-part> <tp:taxon-name-part taxon-name-part-type="subspecies" reg="mariae">mariae</tp:taxon-name-part></tp:taxon-name></italic>); <xref ref-type="bibr" rid="B3">Ascher and Pickering 2019</xref> (Thailand, as <italic><tp:taxon-name><tp:taxon-name-part taxon-name-part-type="genus" reg="Sphecodes">S.</tp:taxon-name-part> <tp:taxon-name-part taxon-name-part-type="species" reg="biroi">biroi</tp:taxon-name-part> <tp:taxon-name-part taxon-name-part-type="subspecies" reg="mariae">mariae</tp:taxon-name-part></tp:taxon-name></italic>).</p></tp:treatment-sec><tp:treatment-sec sec-type="distribution" id="SECID0EJ2CI"><title>Distribution.</title><p>Thailand, *Vietnam, China (Taiwan).</p><fig id="F21" position="float" orientation="portrait"><object-id xmlns:xlink="http://www.w3.org/1999/xlink" content-type="doi" xlink:type="simple">10.3897/zookeys.937.51708.figures89-93</object-id><object-id xmlns:xlink="http://www.w3.org/1999/xlink" content-type="arpha" xlink:type="simple">3BD15CBF-E0CE-5B91-93F3-C82031E88B75</object-id><label>Figures 89–93.</label><caption><p><italic><tp:taxon-name><tp:taxon-name-part taxon-name-part-type="genus" reg="Sphecodes">Sphecodes</tp:taxon-name-part> <tp:taxon-name-part taxon-name-part-type="species" reg="laticeps">laticeps</tp:taxon-name-part></tp:taxon-name></italic> Meyer, male, lectotype (<bold>90</bold>) <bold>89</bold> mesosoma, dorsal view <bold>90, 92</bold> head, frontal view <bold>91</bold> metasoma, dorsal view <bold>93</bold> genitalia, dorsal view. Scale bars: 1.0 mm.</p></caption><graphic xmlns:xlink="http://www.w3.org/1999/xlink" xlink:href="zookeys-937-031-g021.jpg" position="float" orientation="portrait" xlink:type="simple" id="oo_416793.jpg"><uri content-type="original_file" xlink:type="simple">https://binary.pensoft.net/fig/416793</uri></graphic></fig></tp:treatment-sec><ref-list><ref id="B19"><mixed-citation xmlns:xlink="http://www.w3.org/1999/xlink" xlink:type="simple"><person-group><name name-style="western"><surname>Blüthgen</surname><given-names>P</given-names></name></person-group> (<year>1927</year>) Beiträge zur Systematik der Bienengattung <italic><tp:taxon-name><tp:taxon-name-part taxon-name-part-type="genus">Sphecodes</tp:taxon-name-part></tp:taxon-name></italic> Latr. III. Zoologische Jahrbucher, Abteilung fur Systematik, Geographie und Biologie der Tiere 53(1/3): 23–112.</mixed-citation></ref><ref id="B24"><mixed-citation xmlns:xlink="http://www.w3.org/1999/xlink" xlink:type="simple"><person-group><name name-style="western"><surname>Cockerell</surname><given-names>TDA</given-names></name></person-group> (<year>1930</year>) Descriptions and records of bees – CXXIV. Annals and Magazine of Natural History (10)5: 156–164. <ext-link xlink:type="simple" ext-link-type="doi" xlink:href="10.1080/00222933008673186">https://doi.org/10.1080/00222933008673186</ext-link></mixed-citation></ref><ref id="B3"><mixed-citation xmlns:xlink="http://www.w3.org/1999/xlink" xlink:type="simple"><person-group><name name-style="western"><surname>Ascher</surname><given-names>JS</given-names></name><name name-style="western"><surname>Pickering</surname><given-names>J</given-names></name></person-group> (<year>2019</year>) Discover Life bee species guide and world checklist (<tp:taxon-name><tp:taxon-name-part taxon-name-part-type="order">Hymenoptera</tp:taxon-name-part></tp:taxon-name>: <tp:taxon-name><tp:taxon-name-part taxon-name-part-type="superfamily">Apoidea</tp:taxon-name-part></tp:taxon-name>: <tp:taxon-name><tp:taxon-name-part taxon-name-part-type="clade">Anthophila</tp:taxon-name-part></tp:taxon-name>). <ext-link xlink:type="simple" ext-link-type="uri" xlink:href="http://www.discoverlife.org/mp/20q?guide=Apoidea_species">http://www.discoverlife.org/mp/20q?guide=Apoidea_species</ext-link> [accessed 20 December 2019]</mixed-citation></ref></ref-list></tp:taxon-treatment>
