# Supplementary material for: New and little-known species of the genus Sphecodes Latreille (Hymenoptera, Halictidae) from Southeast Asia
Source: Zookeys. 2020 Jun 1;937:31–88. doi: 10.3897/zookeys.937.51708 (PMC7280318; doi:10.3897/zookeys.937.51708)
Supplement: XML Treatment for Sphecodes montanus [file zookeys.937.51708-treatment15.xml]

<!DOCTYPE tp:taxon-treatment
  PUBLIC "-//TaxonX//DTD Taxonomic Treatment Publishing DTD v0 20100105//EN" "tax-treatment-NSO.dtd">
<tp:taxon-treatment xmlns:tp="http://www.plazi.org/taxpub"><tp:treatment-meta><kwd-group><label>Taxon classification</label><kwd><named-content xmlns:xlink="http://www.w3.org/1999/xlink" content-type="kingdom">Animalia</named-content></kwd><kwd><named-content xmlns:xlink="http://www.w3.org/1999/xlink" content-type="order">Hymenoptera</named-content></kwd><kwd><named-content xmlns:xlink="http://www.w3.org/1999/xlink" content-type="family">Halictidae</named-content></kwd></kwd-group><mixed-citation publication-type="journal"><person-group><name><surname>Astafurova</surname><given-names>Yulia V.</given-names></name><name><surname>Proshchalykin</surname><given-names>Maxim Yu.</given-names></name><name><surname>Schwarz</surname><given-names>Maximilian</given-names></name></person-group><article-title>New and little-known species of the genus <italic><tp:taxon-name><tp:taxon-name-part taxon-name-part-type="genus" reg="Sphecodes">Sphecodes</tp:taxon-name-part></tp:taxon-name></italic> Latreille (<tp:taxon-name><tp:taxon-name-part taxon-name-part-type="order">Hymenoptera</tp:taxon-name-part></tp:taxon-name>, <tp:taxon-name><tp:taxon-name-part taxon-name-part-type="family">Halictidae</tp:taxon-name-part></tp:taxon-name>) from Southeast Asia</article-title><source>Zookeys</source><day>01</day><month>6</month><year>2020</year><volume>937</volume><fpage>31</fpage><lpage>88</lpage><pub-id pub-id-type="doi">10.3897/zookeys.937.51708</pub-id></mixed-citation></tp:treatment-meta><tp:nomenclature><tp:taxon-name><object-id xmlns:xlink="http://www.w3.org/1999/xlink" content-type="arpha" xlink:type="simple">C7F121C3-8A26-51FC-A427-2EB5A408D37F</object-id>
              <tp:taxon-name-part taxon-name-part-type="genus" reg="Sphecodes">Sphecodes</tp:taxon-name-part>
              <tp:taxon-name-part taxon-name-part-type="species" reg="montanus">montanus</tp:taxon-name-part>
            </tp:taxon-name><tp:taxon-authority>Smith, 1879</tp:taxon-authority><xref ref-type="fig" rid="F22">Figures 94–97</xref><xref ref-type="fig" rid="F23">, 98–102</xref><tp:nomenclature-citation-list><tp:nomenclature-citation><tp:taxon-name>
                  <tp:taxon-name-part taxon-name-part-type="genus" reg="Sphecodes">Sphecodes</tp:taxon-name-part> <tp:taxon-name-part taxon-name-part-type="species" reg="montanus">montanus</tp:taxon-name-part></tp:taxon-name><comment>Smith, 1879: 27, ♀, ♂ (syntype: ♀, Northern India, Masuri [Uttaranchal: Mussoorie], 7000 ft, B.M. Type HYM.17a549; <named-content xmlns:xlink="http://www.w3.org/1999/xlink" content-type="dwc:institutional_code" xlink:type="simple">NHMUK</named-content> 013380316; examined).</comment></tp:nomenclature-citation></tp:nomenclature-citation-list></tp:nomenclature><tp:treatment-sec sec-type="diagnosis" id="SECID0EQ5CI"><title>Diagnosis.</title><p>This species is closest to <italic><tp:taxon-name><tp:taxon-name-part taxon-name-part-type="genus" reg="Sphecodes">Sphecodes</tp:taxon-name-part> <tp:taxon-name-part taxon-name-part-type="species" reg="kozlovi">kozlovi</tp:taxon-name-part></tp:taxon-name></italic> Astafurova &amp; Proshchalykin, 2015 and <italic><tp:taxon-name><tp:taxon-name-part taxon-name-part-type="genus" reg="Sphecodes">S.</tp:taxon-name-part> <tp:taxon-name-part taxon-name-part-type="species" reg="simillimus">simillimus</tp:taxon-name-part></tp:taxon-name></italic> Smith, 1873, both displaying a similar form to the male genitalia with a large membranous section of the gonostylus (Fig. <xref ref-type="fig" rid="F23">101</xref>), a similar size of antennal tyloids and a flat vertex with longitudinal carina (in the last feature, the species is also similar to <italic><tp:taxon-name><tp:taxon-name-part taxon-name-part-type="genus" reg="Sphecodes">S.</tp:taxon-name-part> <tp:taxon-name-part taxon-name-part-type="species" reg="pieli">pieli</tp:taxon-name-part></tp:taxon-name></italic> Cockerell, 1931). <italic><tp:taxon-name><tp:taxon-name-part taxon-name-part-type="genus" reg="Sphecodes">S.</tp:taxon-name-part> <tp:taxon-name-part taxon-name-part-type="species" reg="montanus">montanus</tp:taxon-name-part></tp:taxon-name></italic> differs from these three speciesby the possession of a weakly developed lateral preoccipital carina (absent in <italic><tp:taxon-name><tp:taxon-name-part taxon-name-part-type="genus" reg="Sphecodes">S.</tp:taxon-name-part> <tp:taxon-name-part taxon-name-part-type="species" reg="kozlovi">kozlovi</tp:taxon-name-part></tp:taxon-name></italic>, <italic><tp:taxon-name><tp:taxon-name-part taxon-name-part-type="genus" reg="Sphecodes">S.</tp:taxon-name-part> <tp:taxon-name-part taxon-name-part-type="species" reg="simillimus">simillimus</tp:taxon-name-part></tp:taxon-name></italic> and <italic><tp:taxon-name><tp:taxon-name-part taxon-name-part-type="genus" reg="Sphecodes">S.</tp:taxon-name-part> <tp:taxon-name-part taxon-name-part-type="species" reg="pieli">pieli</tp:taxon-name-part></tp:taxon-name></italic>) and a narrower female pygidial plate which is 1.1–1.2 times as wide as metabasitarsus (versus 1.2–1.5).</p></tp:treatment-sec><tp:treatment-sec sec-type="Descriptive notes" id="SECID0EJBDI"><title>Descriptive notes.</title><p>Wings hyaline to weak brownish darkening; hind wing with the angle between basal (M) and cubital (<abbrev xmlns:xlink="http://www.w3.org/1999/xlink" xlink:title="cubital" id="ABBRID0EPBDI" xlink:type="simple">Cu</abbrev>) veins ca. 90°, costal margin with five or six hamuli. Vertex with longitudinal carina; lateral preoccipital carina weakly developed (Fig. <xref ref-type="fig" rid="F23">100</xref>). <bold>Female.</bold> Total body length 7–8 mm. Head strongly transverse (Fig. <xref ref-type="fig" rid="F22">94</xref>), ca. 1.3 times as wide as long; vertex not elevated as seen in frontal view; labrum semi-oval, 0.5 times as long as basal width; face and ocello-ocular area areolate-punctate; paraocular areas and gena with sparse pubescence. Mesoscutum and mesoscutellum (Fig. <xref ref-type="fig" rid="F22">96</xref>) densely punctate with punctures separated by at most one or two puncture diameters, becoming denser (confluent) peripherally. Propodeal triangle (metapostnotum), mesepisternum and hypoepimeral area reticulate-rugose. Metasomal T1 impunctate, T2–T4 basally with sparse minute (5–10 μm) punctures (Fig. <xref ref-type="fig" rid="F22">95</xref>); marginal zones impunctate. Pygidial plate dull, 1.1–1.2 times as wide as metabasitarsus (Fig. <xref ref-type="fig" rid="F22">97</xref>); T1–T3 red. <bold>Male.</bold> Total body length 7–7.5 mm. Head transverse, ca. 1.2 times as wide as long; vertex not elevated as seen in frontal view; tyloids weakly developed, semi-oval, covering (at least from F4 onward) approximately basal 1/5–1/3 of flagellomeres (Fig. <xref ref-type="fig" rid="F23">102</xref>); F2 ca. 1.8 times as long as wide. Face and ocello-ocular area areolate-punctate. Mesosomal sculpture as in female (Fig. <xref ref-type="fig" rid="F23">98</xref>). Metasoma dark (Fig. <xref ref-type="fig" rid="F23">99</xref>); T1 impunctate; remaining terga basally finely and densely punctate. Gonocoxite dorsally without impression; gonostylus large, rectangular, apically with long setae (Fig. <xref ref-type="fig" rid="F23">101</xref>).</p><fig id="F22" position="float" orientation="portrait"><object-id xmlns:xlink="http://www.w3.org/1999/xlink" content-type="doi" xlink:type="simple">10.3897/zookeys.937.51708.figures94-97</object-id><object-id xmlns:xlink="http://www.w3.org/1999/xlink" content-type="arpha" xlink:type="simple">E6471824-D1A1-5B11-AD23-30FE85224A24</object-id><label>Figures 94–97.</label><caption><p><italic><tp:taxon-name><tp:taxon-name-part taxon-name-part-type="genus" reg="Sphecodes">Sphecodes</tp:taxon-name-part> <tp:taxon-name-part taxon-name-part-type="species" reg="montanus">montanus</tp:taxon-name-part></tp:taxon-name></italic> Smith, female <bold>94</bold> head, frontal view <bold>95</bold> metasoma, dorsal view <bold>96</bold> mesosoma, dorsal view <bold>97</bold> T5–T6, pygidial plate, dorsal view. Scale bars: 1.0 mm (<bold>94–96</bold>), 0.5 mm (<bold>97</bold>).</p></caption><graphic xmlns:xlink="http://www.w3.org/1999/xlink" xlink:href="zookeys-937-031-g022.jpg" position="float" orientation="portrait" xlink:type="simple" id="oo_416794.jpg"><uri content-type="original_file" xlink:type="simple">https://binary.pensoft.net/fig/416794</uri></graphic></fig></tp:treatment-sec><tp:treatment-sec sec-type="material" id="SECID0E6DDI"><title>Material examined.</title><p>Laos: 1 ♂, Prov. Hua Phan, Phou Pan, Umg. Ort Ban Saleui, <named-content xmlns:xlink="http://www.w3.org/1999/xlink" content-type="dwc:verbatimCoordinates" xlink:type="simple"><named-content content-type="geo-json" specific-use="{&#34;type&#34;:&#34;Point&#34;,&#34;coordinates&#34;:[103.983333,20.216667]}" id="NCID0EIEDI" xlink:type="simple">20°13'N, 103°59'E</named-content></named-content>, 1350–1900 m, 10–14.V.2012, C. Holzschuh &amp; locals (<named-content xmlns:xlink="http://www.w3.org/1999/xlink" content-type="dwc:institutional_code" xlink:type="simple">OLBL</named-content>/<abbrev xmlns:xlink="http://www.w3.org/1999/xlink" xlink:title="personal collection of Maximilian Schwarz (Ansfelden, Austria" id="ABBRID0ESEDI" xlink:type="simple">PCMS</abbrev>).</p></tp:treatment-sec><tp:treatment-sec sec-type="distribution" id="SECID0EWEDI"><title>Distribution.</title><p>*Laos, India (Uttaranchal Rajasthan).</p><fig id="F23" position="float" orientation="portrait"><object-id xmlns:xlink="http://www.w3.org/1999/xlink" content-type="doi" xlink:type="simple">10.3897/zookeys.937.51708.figures98-102</object-id><object-id xmlns:xlink="http://www.w3.org/1999/xlink" content-type="arpha" xlink:type="simple">E04A9554-E66A-5DDD-84C4-08108EC14795</object-id><label>Figures 98–102.</label><caption><p><italic><tp:taxon-name><tp:taxon-name-part taxon-name-part-type="genus" reg="Sphecodes">Sphecodes</tp:taxon-name-part> <tp:taxon-name-part taxon-name-part-type="species" reg="montanus">montanus</tp:taxon-name-part></tp:taxon-name></italic> Smith, male <bold>98</bold> head and mesosoma, dorsal view <bold>99</bold> metasoma, dorsal view <bold>100</bold> genal area and lateral preoccipital carina, lateral view <bold>101</bold> genitalia, dorsal view <bold>102</bold> antennae, lateral view. Scale bars: 1.0 mm.</p></caption><graphic xmlns:xlink="http://www.w3.org/1999/xlink" xlink:href="zookeys-937-031-g023.jpg" position="float" orientation="portrait" xlink:type="simple" id="oo_416795.jpg"><uri content-type="original_file" xlink:type="simple">https://binary.pensoft.net/fig/416795</uri></graphic></fig></tp:treatment-sec></tp:taxon-treatment>
