# Supplementary material for: New and little-known species of the genus Sphecodes Latreille (Hymenoptera, Halictidae) from Southeast Asia
Source: Zookeys. 2020 Jun 1;937:31–88. doi: 10.3897/zookeys.937.51708 (PMC7280318; doi:10.3897/zookeys.937.51708)
Supplement: XML Treatment for Sphecodes pseudoredivivus [file zookeys.937.51708-treatment16.xml]

<!DOCTYPE tp:taxon-treatment
  PUBLIC "-//TaxonX//DTD Taxonomic Treatment Publishing DTD v0 20100105//EN" "tax-treatment-NSO.dtd">
<tp:taxon-treatment xmlns:tp="http://www.plazi.org/taxpub"><tp:treatment-meta><kwd-group><label>Taxon classification</label><kwd><named-content xmlns:xlink="http://www.w3.org/1999/xlink" content-type="kingdom">Animalia</named-content></kwd><kwd><named-content xmlns:xlink="http://www.w3.org/1999/xlink" content-type="order">Hymenoptera</named-content></kwd><kwd><named-content xmlns:xlink="http://www.w3.org/1999/xlink" content-type="family">Halictidae</named-content></kwd></kwd-group><mixed-citation publication-type="journal"><person-group><name><surname>Astafurova</surname><given-names>Yulia V.</given-names></name><name><surname>Proshchalykin</surname><given-names>Maxim Yu.</given-names></name><name><surname>Schwarz</surname><given-names>Maximilian</given-names></name></person-group><article-title>New and little-known species of the genus <italic><tp:taxon-name><tp:taxon-name-part taxon-name-part-type="genus" reg="Sphecodes">Sphecodes</tp:taxon-name-part></tp:taxon-name></italic> Latreille (<tp:taxon-name><tp:taxon-name-part taxon-name-part-type="order">Hymenoptera</tp:taxon-name-part></tp:taxon-name>, <tp:taxon-name><tp:taxon-name-part taxon-name-part-type="family">Halictidae</tp:taxon-name-part></tp:taxon-name>) from Southeast Asia</article-title><source>Zookeys</source><day>01</day><month>6</month><year>2020</year><volume>937</volume><fpage>31</fpage><lpage>88</lpage><pub-id pub-id-type="doi">10.3897/zookeys.937.51708</pub-id></mixed-citation></tp:treatment-meta><tp:nomenclature><tp:taxon-name><object-id xmlns:xlink="http://www.w3.org/1999/xlink" content-type="arpha" xlink:type="simple">3306225D-FDCB-51B9-830A-46F4284107C9</object-id>
              <tp:taxon-name-part taxon-name-part-type="genus" reg="Sphecodes">Sphecodes</tp:taxon-name-part>
              <tp:taxon-name-part taxon-name-part-type="species" reg="pseudoredivivus">pseudoredivivus</tp:taxon-name-part>
              <object-id xmlns:xlink="http://www.w3.org/1999/xlink" content-type="zoobank" xlink:type="simple">http://zoobank.org/1D5A1DFD-7108-4F86-8AD7-3CB1F1CCB98B</object-id>
            </tp:taxon-name><tp:taxon-authority>Astafurova &amp; Proshchalykin</tp:taxon-authority><tp:taxon-status xmlns:xlink="http://www.w3.org/1999/xlink" xlink:type="simple">sp. nov.</tp:taxon-status><xref ref-type="fig" rid="F24">Figures 103</xref><xref ref-type="fig" rid="F25">, 104–109</xref></tp:nomenclature><tp:treatment-sec sec-type="type material" id="SECID0EOHDI"><title>Type material.</title><p><bold><italic>Holotype</italic></bold>: ♀, Laos, Louang Prabang prov., <named-content xmlns:xlink="http://www.w3.org/1999/xlink" content-type="dwc:verbatimCoordinates" xlink:type="simple"><named-content content-type="geo-json" specific-use="{&#34;type&#34;:&#34;Point&#34;,&#34;coordinates&#34;:[102.233333,20.550000]}" id="NCID0E3HDI" xlink:type="simple">20°33'N, 102°14'E</named-content></named-content>, Ban Songcha, 1200 m, 24.IV–16.V.1999 (<named-content xmlns:xlink="http://www.w3.org/1999/xlink" content-type="dwc:institutional_code" xlink:type="simple">OLBL</named-content>/<abbrev xmlns:xlink="http://www.w3.org/1999/xlink" xlink:title="personal collection of Maximilian Schwarz (Ansfelden, Austria" id="ABBRID0EGIDI" xlink:type="simple">PCMS</abbrev>), Fig. <xref ref-type="fig" rid="F24">103</xref>.</p></tp:treatment-sec><tp:treatment-sec sec-type="diagnosis" id="SECID0EOIDI"><title>Diagnosis.</title><p>This species is sculpturally closest to <italic><tp:taxon-name><tp:taxon-name-part taxon-name-part-type="genus" reg="Sphecodes">Sphecodes</tp:taxon-name-part> <tp:taxon-name-part taxon-name-part-type="species" reg="malayensis">malayensis</tp:taxon-name-part></tp:taxon-name></italic> Blüthgen, 1927, <italic><tp:taxon-name><tp:taxon-name-part taxon-name-part-type="genus" reg="Sphecodes">S.</tp:taxon-name-part> <tp:taxon-name-part taxon-name-part-type="species" reg="redivivus">redivivus</tp:taxon-name-part></tp:taxon-name></italic> Blüthgen, 1927 and <italic><tp:taxon-name><tp:taxon-name-part taxon-name-part-type="genus" reg="Sphecodes">S.</tp:taxon-name-part> <tp:taxon-name-part taxon-name-part-type="species" reg="sauteri">sauteri</tp:taxon-name-part></tp:taxon-name></italic> Meyer, 1925 (refer to diagnosis of <italic><tp:taxon-name><tp:taxon-name-part taxon-name-part-type="genus" reg="Sphecodes">S.</tp:taxon-name-part> <tp:taxon-name-part taxon-name-part-type="species" reg="sauteri">sauteri</tp:taxon-name-part></tp:taxon-name></italic> below) and possibly is the unknown female of <italic><tp:taxon-name><tp:taxon-name-part taxon-name-part-type="genus" reg="Sphecodes">S.</tp:taxon-name-part> <tp:taxon-name-part taxon-name-part-type="species" reg="redivivus">redivivus</tp:taxon-name-part></tp:taxon-name></italic> owing to a similar sculpture of the hypoepimeral area.</p></tp:treatment-sec><tp:treatment-sec sec-type="description" id="SECID0ELKDI"><title>Description.</title><p><bold>Female</bold> (holotype, Fig. <xref ref-type="fig" rid="F24">103</xref>). Total body length 5.0 mm, fore wing 4.4 mm. Head (Fig. <xref ref-type="fig" rid="F25">104</xref>) black (except reddish antenna, yellow mouthparts and lower clypeus); transverse, ca. 1.2 times as wide as long; preoccipital carina absent; vertex weakly elevated, distance from top of head to upper margin of a lateral ocellus at most a half ocellar diameter as seen in frontal view and ca. 2 diameters as seen in dorsal view; mandibles simple; labrum short, semi-oval, 0.2 times as long as basalwidth; F1 transverse, 0.7 times as long as wide; F2 square; F3 1.2 times as long as wide; face densely punctate (15–20 μm / 0.5–1.5); ocello-ocular area (Fig. <xref ref-type="fig" rid="F25">105</xref>) and gena shiny, sparsely punctate (ca. 10 μm / 1–3); paraocular and supraclypeal areas with relatively dense plumose setae, but not obscuring integument; gena with sparse thin pubescence.</p><fig id="F24" position="float" orientation="portrait"><object-id xmlns:xlink="http://www.w3.org/1999/xlink" content-type="doi" xlink:type="simple">10.3897/zookeys.937.51708.figure103</object-id><object-id xmlns:xlink="http://www.w3.org/1999/xlink" content-type="arpha" xlink:type="simple">80B06784-A3E1-558D-A034-9DFF93271E99</object-id><label>Figure 103.</label><caption><p><italic><tp:taxon-name><tp:taxon-name-part taxon-name-part-type="genus" reg="Sphecodes">Sphecodes</tp:taxon-name-part> <tp:taxon-name-part taxon-name-part-type="species" reg="pseudoredivivus">pseudoredivivus</tp:taxon-name-part></tp:taxon-name></italic> Astafurova &amp; Proshchalykin, sp. nov., female, holotype, lateral view. Scale bars: 1.0 mm.</p></caption><graphic xmlns:xlink="http://www.w3.org/1999/xlink" xlink:href="zookeys-937-031-g024.jpg" position="float" orientation="portrait" xlink:type="simple" id="oo_416796.jpg"><uri content-type="original_file" xlink:type="simple">https://binary.pensoft.net/fig/416796</uri></graphic></fig><p>Mesosoma black with legs yellow-brownish to light yellow; wings hyaline, with weak yellowish darkening and light brown stigma and veins; stigma wide, 0.4 times as long as wide; hind wing with angle between basal (M) and cubital (<abbrev xmlns:xlink="http://www.w3.org/1999/xlink" xlink:title="cubital" id="ABBRID0EZLDI" xlink:type="simple">Cu</abbrev>) veins ca. 90°, costal margin with five hamuli; mesoscutum and mesoscutellum (Fig. <xref ref-type="fig" rid="F25">106</xref>) finely punctate (10–20 μm / 1–4); metafemur elongate, weakly enlarged in the proximal half, maximum width 0.3 times its length; hypoepimeral area smooth with coarse and dense punctures (Fig. <xref ref-type="fig" rid="F25">108</xref>), mesepisternum areolate-punctate to rugose, but smooth with minute punctures along posterior margin. Propodeal triangle (metapostnotum) with a few coarse longitudinal wrinkles and shining smooth large interspaces (Fig. <xref ref-type="fig" rid="F25">107</xref>); lateral and vertical parts of propodeum roughly rugose with dense short plumose setae almost obscuring integument.</p><p>Metasomal T1 almost impunctate with a few minute setae pores (Fig. <xref ref-type="fig" rid="F25">109</xref>); remaining terga with sparse minute setae pores; marginal zones impunctate; T1–T2 red, remaining terga red-brownish; pygidial plate shining and very narrow, 0.4 times as wide as metabasitarsus. Sterna finely tessellate with dense shallow setae pores.</p><fig id="F25" position="float" orientation="portrait"><object-id xmlns:xlink="http://www.w3.org/1999/xlink" content-type="doi" xlink:type="simple">10.3897/zookeys.937.51708.figures104-109</object-id><object-id xmlns:xlink="http://www.w3.org/1999/xlink" content-type="arpha" xlink:type="simple">9679A5F7-A9E3-5D95-B8EC-8C61E80BD79F</object-id><label>Figures 104–109.</label><caption><p><italic><tp:taxon-name><tp:taxon-name-part taxon-name-part-type="genus" reg="Sphecodes">Sphecodes</tp:taxon-name-part> <tp:taxon-name-part taxon-name-part-type="species" reg="pseudoredivivus">pseudoredivivus</tp:taxon-name-part></tp:taxon-name></italic> Astafurova &amp; Proshchalykin, sp. nov., female, holotype <bold>104</bold> head, frontal view <bold>105</bold> vertex, dorsal view <bold>106</bold> scutum, dorsal view <bold>107</bold> propodeum, dorsal view <bold>108</bold> hypoepimeral area and mesepisternum, lateral view <bold>109</bold> T1–T3, dorsal view. Scale bars: 1.0 mm (<bold>104, 109</bold>), 0.5 mm (<bold>105–108</bold>).</p></caption><graphic xmlns:xlink="http://www.w3.org/1999/xlink" xlink:href="zookeys-937-031-g025.jpg" position="float" orientation="portrait" xlink:type="simple" id="oo_416797.jpg"><uri content-type="original_file" xlink:type="simple">https://binary.pensoft.net/fig/416797</uri></graphic></fig><p><bold>Male</bold> unknown.</p></tp:treatment-sec><tp:treatment-sec sec-type="etymology" id="SECID0E2NDI"><title>Etymology.</title><p>The species name highlights the morphological similarity with <italic><tp:taxon-name><tp:taxon-name-part taxon-name-part-type="genus" reg="Sphecodes">S.</tp:taxon-name-part> <tp:taxon-name-part taxon-name-part-type="species" reg="redivivus">redivivus</tp:taxon-name-part></tp:taxon-name></italic> Blüthgen.</p></tp:treatment-sec><tp:treatment-sec sec-type="distribution" id="SECID0EMODI"><title>Distribution.</title><p>Only known from the type locality in Laos.</p></tp:treatment-sec></tp:taxon-treatment>
