# Supplementary material for: New and little-known species of the genus Sphecodes Latreille (Hymenoptera, Halictidae) from Southeast Asia
Source: Zookeys. 2020 Jun 1;937:31–88. doi: 10.3897/zookeys.937.51708 (PMC7280318; doi:10.3897/zookeys.937.51708)
Supplement: XML Treatment for Sphecodes samarensis [file zookeys.937.51708-treatment17.xml]

<!DOCTYPE tp:taxon-treatment
  PUBLIC "-//TaxonX//DTD Taxonomic Treatment Publishing DTD v0 20100105//EN" "tax-treatment-NSO.dtd">
<tp:taxon-treatment xmlns:tp="http://www.plazi.org/taxpub"><tp:treatment-meta><kwd-group><label>Taxon classification</label><kwd><named-content xmlns:xlink="http://www.w3.org/1999/xlink" content-type="kingdom">Animalia</named-content></kwd><kwd><named-content xmlns:xlink="http://www.w3.org/1999/xlink" content-type="order">Hymenoptera</named-content></kwd><kwd><named-content xmlns:xlink="http://www.w3.org/1999/xlink" content-type="family">Halictidae</named-content></kwd></kwd-group><mixed-citation publication-type="journal"><person-group><name><surname>Astafurova</surname><given-names>Yulia V.</given-names></name><name><surname>Proshchalykin</surname><given-names>Maxim Yu.</given-names></name><name><surname>Schwarz</surname><given-names>Maximilian</given-names></name></person-group><article-title>New and little-known species of the genus <italic><tp:taxon-name><tp:taxon-name-part taxon-name-part-type="genus" reg="Sphecodes">Sphecodes</tp:taxon-name-part></tp:taxon-name></italic> Latreille (<tp:taxon-name><tp:taxon-name-part taxon-name-part-type="order">Hymenoptera</tp:taxon-name-part></tp:taxon-name>, <tp:taxon-name><tp:taxon-name-part taxon-name-part-type="family">Halictidae</tp:taxon-name-part></tp:taxon-name>) from Southeast Asia</article-title><source>Zookeys</source><day>01</day><month>6</month><year>2020</year><volume>937</volume><fpage>31</fpage><lpage>88</lpage><pub-id pub-id-type="doi">10.3897/zookeys.937.51708</pub-id></mixed-citation></tp:treatment-meta><tp:nomenclature><tp:taxon-name><object-id xmlns:xlink="http://www.w3.org/1999/xlink" content-type="arpha" xlink:type="simple">E8149489-1A43-57AC-A740-F09481830944</object-id>
              <tp:taxon-name-part taxon-name-part-type="genus" reg="Sphecodes">Sphecodes</tp:taxon-name-part>
              <tp:taxon-name-part taxon-name-part-type="species" reg="samarensis">samarensis</tp:taxon-name-part>
            </tp:taxon-name><tp:taxon-authority>Blüthgen, 1927</tp:taxon-authority><xref ref-type="fig" rid="F26">Figures 110–114</xref><tp:nomenclature-citation-list><tp:nomenclature-citation><tp:taxon-name>
                  <tp:taxon-name-part taxon-name-part-type="genus" reg="Sphecodes">Sphecodes</tp:taxon-name-part> <tp:taxon-name-part taxon-name-part-type="species" reg="samarensis">samarensis</tp:taxon-name-part></tp:taxon-name><comment>Blüthgen, 1927: 73, Fig. <xref ref-type="fig" rid="F5">19a–e</xref>, ♂ (holotype: ♂, Philippines, Insel Samar, Baker leg.; <abbrev xmlns:xlink="http://www.w3.org/1999/xlink" content-type="institution" xlink:title="Museum für Naturkunde der Humboldt Universität zu Berlin, Germany" id="ABBRID0ELQDI" xlink:type="simple">ZMHB</abbrev>, examined, illustrated in Fig. <xref ref-type="fig" rid="F28">125</xref>).</comment></tp:nomenclature-citation></tp:nomenclature-citation-list></tp:nomenclature><tp:treatment-sec sec-type="diagnosis" id="SECID0EUQDI"><title>Diagnosis.</title><p>This species is closest to <italic><tp:taxon-name><tp:taxon-name-part taxon-name-part-type="genus" reg="Sphecodes">Sphecodes</tp:taxon-name-part> <tp:taxon-name-part taxon-name-part-type="species" reg="bakeri">bakeri</tp:taxon-name-part></tp:taxon-name></italic> (refer to diagnosis of <italic><tp:taxon-name><tp:taxon-name-part taxon-name-part-type="genus" reg="Sphecodes">S.</tp:taxon-name-part> <tp:taxon-name-part taxon-name-part-type="species" reg="bakeri">bakeri</tp:taxon-name-part></tp:taxon-name></italic>, above). The male is also similar to <italic><tp:taxon-name><tp:taxon-name-part taxon-name-part-type="genus" reg="Sphecodes">S.</tp:taxon-name-part> <tp:taxon-name-part taxon-name-part-type="species" reg="biroi">biroi</tp:taxon-name-part></tp:taxon-name></italic> Friese, 1909 and <italic><tp:taxon-name><tp:taxon-name-part taxon-name-part-type="genus" reg="Sphecodes">S.</tp:taxon-name-part> <tp:taxon-name-part taxon-name-part-type="species" reg="laticeps">laticeps</tp:taxon-name-part></tp:taxon-name></italic> Meyer, 1920 owing to a similar structure, sculpture and coloration of the body, including the shape of the male genitalia. The species differs from <italic><tp:taxon-name><tp:taxon-name-part taxon-name-part-type="genus" reg="Sphecodes">S.</tp:taxon-name-part> <tp:taxon-name-part taxon-name-part-type="species" reg="laticeps">laticeps</tp:taxon-name-part></tp:taxon-name></italic> by the areolate and less elevated vertex with distance from top of head to upper margin of lateral ocellus half or one of a lateral ocellar diameter as seen in frontal view (versus shining vertex with interspaces between punctures and distance from top of head to upper margin of lateral ocellus one and a half or two lateral ocellar diameters. The female of <italic><tp:taxon-name><tp:taxon-name-part taxon-name-part-type="genus" reg="Sphecodes">S.</tp:taxon-name-part> <tp:taxon-name-part taxon-name-part-type="species" reg="samarensis">samarensis</tp:taxon-name-part></tp:taxon-name></italic> is unknown, but these features would work in both sexes). From <italic><tp:taxon-name><tp:taxon-name-part taxon-name-part-type="genus" reg="Sphecodes">S.</tp:taxon-name-part> <tp:taxon-name-part taxon-name-part-type="species" reg="biroi">biroi</tp:taxon-name-part></tp:taxon-name></italic> the species differs in the shape of tyloids with a glabrous medial spot on ventral surface of flagellomeres (versus tyloids usually covering entire ventral flagellar surface or sometimes with a small non-setae spot on basal flagellomeres). The unknown female is probably closest to <italic><tp:taxon-name><tp:taxon-name-part taxon-name-part-type="genus" reg="Sphecodes">S.</tp:taxon-name-part> <tp:taxon-name-part taxon-name-part-type="species" reg="duplex">duplex</tp:taxon-name-part></tp:taxon-name></italic> and <italic><tp:taxon-name><tp:taxon-name-part taxon-name-part-type="genus" reg="Sphecodes">S.</tp:taxon-name-part> <tp:taxon-name-part taxon-name-part-type="species" reg="bakeri">bakeri</tp:taxon-name-part></tp:taxon-name></italic>.</p></tp:treatment-sec><tp:treatment-sec sec-type="Descriptive notes" id="SECID0E4TDI"><title>Descriptive notes.</title><p>Wings with weak yellow-brownish darkening; hind wing with the angle between basal (M) and cubital (<abbrev xmlns:xlink="http://www.w3.org/1999/xlink" xlink:title="cubital" id="ABBRID0EDUDI" xlink:type="simple">Cu</abbrev>) veins almost 80°, costal margin with seven hamuli. Lateral preoccipital carina present. <bold>Male.</bold> Total body length 5–6.5 mm. Head (Fig. <xref ref-type="fig" rid="F26">110</xref>) transverse, ca. 1.25 times as wide as long; vertex weakly elevated with the distance from top of head to upper margin of a lateral ocellus half or one of a lateral ocellar diameter as seen in frontal view; antennae (Fig. <xref ref-type="fig" rid="F26">110</xref>) short, reaching posterior margin of mesoscutum, F2 ca. 1.5 times as long as wide, remaining flagellomeres ca. 1.2 times as long as wide; tyloids well developed, covering entire lateral flagellar surfaces and peripheral part of ventral surface (ventral surface medially with glabrous round spot); face and vertex (Fig. <xref ref-type="fig" rid="F26">111</xref>) finely areolate-punctate; face (below and above the antennal sockets) with adpressed white pubescence obscuring integument, gena with sparser pubescence. Mesoscutum and mesoscutellum areolate (Fig. <xref ref-type="fig" rid="F26">112</xref>); propodeal triangle sculpture roughly reticulate-rugose, forming a row of large deep longitudinal cells; lateral parts of propodeum rugose with large smooth shiny interspaces. Metasomal terga (Fig. <xref ref-type="fig" rid="F26">113</xref>) with fine punctures (10–15 μm /1–3); marginal zones impunctate; T1–T3 red; gonocoxite dorsally without impression; gonostylus as on Fig. <xref ref-type="fig" rid="F26">114</xref>. <bold>Female</bold> unknown.</p><fig id="F26" position="float" orientation="portrait"><object-id xmlns:xlink="http://www.w3.org/1999/xlink" content-type="doi" xlink:type="simple">10.3897/zookeys.937.51708.figures110-114</object-id><object-id xmlns:xlink="http://www.w3.org/1999/xlink" content-type="arpha" xlink:type="simple">CF3C610F-ED45-54C8-B5B9-33CD19C64F3B</object-id><label>Figures 110–114.</label><caption><p><italic><tp:taxon-name><tp:taxon-name-part taxon-name-part-type="genus" reg="Sphecodes">Sphecodes</tp:taxon-name-part> <tp:taxon-name-part taxon-name-part-type="species" reg="samarensis">samarensis</tp:taxon-name-part></tp:taxon-name></italic> Blüthgen, male <bold>110</bold> head, frontal view <bold>111</bold> vertex, dorsal view <bold>112</bold> mesosoma, dorsal view <bold>113</bold> T1–T3, dorsal view <bold>114</bold> genitalia, dorsal view. Scale bars: 1.0 mm.</p></caption><graphic xmlns:xlink="http://www.w3.org/1999/xlink" xlink:href="zookeys-937-031-g026.jpg" position="float" orientation="portrait" xlink:type="simple" id="oo_416798.jpg"><uri content-type="original_file" xlink:type="simple">https://binary.pensoft.net/fig/416798</uri></graphic></fig></tp:treatment-sec><tp:treatment-sec sec-type="material" id="SECID0EFWDI"><title>Material examined.</title><p>Indonesia: 1 ♂, Sumatra, 500 m, Sirggalang Annai Valley n.r., 14.X.2005, S. Jakl (<named-content xmlns:xlink="http://www.w3.org/1999/xlink" content-type="dwc:institutional_code" xlink:type="simple">OLBL</named-content>/<abbrev xmlns:xlink="http://www.w3.org/1999/xlink" xlink:title="personal collection of Maximilian Schwarz (Ansfelden, Austria" id="ABBRID0EQWDI" xlink:type="simple">PCMS</abbrev>); Malaysia: 1 ♂, Pahang, 30 km NE Raub, 300 m, Lala Lembik, <named-content xmlns:xlink="http://www.w3.org/1999/xlink" content-type="dwc:verbatimCoordinates" xlink:type="simple"><named-content content-type="geo-json" specific-use="{&#34;type&#34;:&#34;Point&#34;,&#34;coordinates&#34;:[101.633333,3.933333]}" id="NCID0EXWDI" xlink:type="simple">3°56'N, 101°38'E</named-content></named-content>, IV-V.2002, E. Jendek, O. Sausa (<named-content xmlns:xlink="http://www.w3.org/1999/xlink" content-type="dwc:institutional_code" xlink:type="simple">OLBL</named-content>/<abbrev xmlns:xlink="http://www.w3.org/1999/xlink" xlink:title="personal collection of Maximilian Schwarz (Ansfelden, Austria" id="ABBRID0EBXDI" xlink:type="simple">PCMS</abbrev>); Philippines: 4 ♂♂ (holotype and paratypes), Insel Samar, Baker [leg.] (<abbrev xmlns:xlink="http://www.w3.org/1999/xlink" content-type="institution" xlink:title="Museum für Naturkunde der Humboldt Universität zu Berlin, Germany" id="ABBRID0EFXDI" xlink:type="simple">ZMHB</abbrev>).</p></tp:treatment-sec><tp:treatment-sec sec-type="Published records" id="SECID0EKXDI"><title>Published records.</title><p><xref ref-type="bibr" rid="B19">Blüthgen 1927</xref>: 73 (Philippines), <xref ref-type="bibr" rid="B3">Ascher and Pickering 2019</xref> (Philippines).</p></tp:treatment-sec><tp:treatment-sec sec-type="distribution" id="SECID0EYXDI"><title>Distribution.</title><p>*Indonesia, *Malaysia, Philippines.</p></tp:treatment-sec><tp:treatment-sec><!--Section generated to contain objects referenced in tp:taxon-treatment.--><fig id="F5" position="float" orientation="portrait"><object-id xmlns:xlink="http://www.w3.org/1999/xlink" content-type="doi" xlink:type="simple">10.3897/zookeys.937.51708.figures17-21</object-id><object-id xmlns:xlink="http://www.w3.org/1999/xlink" content-type="arpha" xlink:type="simple">A795FB5B-4AF5-5CA7-9399-AB451AFDD392</object-id><label>Figures 17–21.</label><caption><p><italic><tp:taxon-name><tp:taxon-name-part taxon-name-part-type="genus" reg="Sphecodes">Sphecodes</tp:taxon-name-part> <tp:taxon-name-part taxon-name-part-type="species" reg="biroi">biroi</tp:taxon-name-part></tp:taxon-name></italic> Friese, male <bold>17</bold> antennae, lateral view <bold>18</bold> head, frontal view <bold>19</bold> mesosoma, dorsal view <bold>20</bold> genitalia, dorsal view <bold>21</bold> T1-T3, dorsal view. Scale bars: 1.0 mm (<bold>17–19, 21</bold>), 0.5 mm (<bold>20</bold>).</p></caption><graphic xmlns:xlink="http://www.w3.org/1999/xlink" xlink:href="zookeys-937-031-g005.jpg" position="float" orientation="portrait" xlink:type="simple" id="oo_416777.jpg"><uri content-type="original_file" xlink:type="simple">https://binary.pensoft.net/fig/416777</uri></graphic></fig><fig id="F28" position="float" orientation="portrait"><object-id xmlns:xlink="http://www.w3.org/1999/xlink" content-type="doi" xlink:type="simple">10.3897/zookeys.937.51708.figures120-126</object-id><object-id xmlns:xlink="http://www.w3.org/1999/xlink" content-type="arpha" xlink:type="simple">CDCE338B-2275-5481-A1DE-BABE59756BF4</object-id><label>Figures 120–126.</label><caption><p><italic><tp:taxon-name><tp:taxon-name-part taxon-name-part-type="genus" reg="Sphecodes">Sphecodes</tp:taxon-name-part> <tp:taxon-name-part taxon-name-part-type="species" reg="sauteri">sauteri</tp:taxon-name-part></tp:taxon-name></italic> Meyer, male, holotype (<bold>120–125</bold>) <bold>120</bold> head, frontal view <bold>121</bold> antennae, lateral view <bold>122</bold> mesepisternum, lateral view <bold>123</bold> scutum, dorsal view <bold>124</bold> propodeum, dorsal view <bold>125</bold> holotype labels <bold>126</bold> genitalia, dorsal view. Scale bars: 1.0 mm (<bold>120–123</bold>), 0.5 mm (<bold>124, 126</bold>).</p></caption><graphic xmlns:xlink="http://www.w3.org/1999/xlink" xlink:href="zookeys-937-031-g028.jpg" position="float" orientation="portrait" xlink:type="simple" id="oo_416800.jpg"><uri content-type="original_file" xlink:type="simple">https://binary.pensoft.net/fig/416800</uri></graphic></fig></tp:treatment-sec><ref-list><ref id="B19"><mixed-citation xmlns:xlink="http://www.w3.org/1999/xlink" xlink:type="simple"><person-group><name name-style="western"><surname>Blüthgen</surname><given-names>P</given-names></name></person-group> (<year>1927</year>) Beiträge zur Systematik der Bienengattung <italic><tp:taxon-name><tp:taxon-name-part taxon-name-part-type="genus">Sphecodes</tp:taxon-name-part></tp:taxon-name></italic> Latr. III. Zoologische Jahrbucher, Abteilung fur Systematik, Geographie und Biologie der Tiere 53(1/3): 23–112.</mixed-citation></ref><ref id="B3"><mixed-citation xmlns:xlink="http://www.w3.org/1999/xlink" xlink:type="simple"><person-group><name name-style="western"><surname>Ascher</surname><given-names>JS</given-names></name><name name-style="western"><surname>Pickering</surname><given-names>J</given-names></name></person-group> (<year>2019</year>) Discover Life bee species guide and world checklist (<tp:taxon-name><tp:taxon-name-part taxon-name-part-type="order">Hymenoptera</tp:taxon-name-part></tp:taxon-name>: <tp:taxon-name><tp:taxon-name-part taxon-name-part-type="superfamily">Apoidea</tp:taxon-name-part></tp:taxon-name>: <tp:taxon-name><tp:taxon-name-part taxon-name-part-type="clade">Anthophila</tp:taxon-name-part></tp:taxon-name>). <ext-link xlink:type="simple" ext-link-type="uri" xlink:href="http://www.discoverlife.org/mp/20q?guide=Apoidea_species">http://www.discoverlife.org/mp/20q?guide=Apoidea_species</ext-link> [accessed 20 December 2019]</mixed-citation></ref></ref-list></tp:taxon-treatment>
