# Supplementary material for: New and little-known species of the genus Sphecodes Latreille (Hymenoptera, Halictidae) from Southeast Asia
Source: Zookeys. 2020 Jun 1;937:31–88. doi: 10.3897/zookeys.937.51708 (PMC7280318; doi:10.3897/zookeys.937.51708)
Supplement: XML Treatment for Sphecodes sauteri [file zookeys.937.51708-treatment18.xml]

<!DOCTYPE tp:taxon-treatment
  PUBLIC "-//TaxonX//DTD Taxonomic Treatment Publishing DTD v0 20100105//EN" "tax-treatment-NSO.dtd">
<tp:taxon-treatment xmlns:tp="http://www.plazi.org/taxpub"><tp:treatment-meta><kwd-group><label>Taxon classification</label><kwd><named-content xmlns:xlink="http://www.w3.org/1999/xlink" content-type="kingdom">Animalia</named-content></kwd><kwd><named-content xmlns:xlink="http://www.w3.org/1999/xlink" content-type="order">Hymenoptera</named-content></kwd><kwd><named-content xmlns:xlink="http://www.w3.org/1999/xlink" content-type="family">Halictidae</named-content></kwd></kwd-group><mixed-citation publication-type="journal"><person-group><name><surname>Astafurova</surname><given-names>Yulia V.</given-names></name><name><surname>Proshchalykin</surname><given-names>Maxim Yu.</given-names></name><name><surname>Schwarz</surname><given-names>Maximilian</given-names></name></person-group><article-title>New and little-known species of the genus <italic><tp:taxon-name><tp:taxon-name-part taxon-name-part-type="genus" reg="Sphecodes">Sphecodes</tp:taxon-name-part></tp:taxon-name></italic> Latreille (<tp:taxon-name><tp:taxon-name-part taxon-name-part-type="order">Hymenoptera</tp:taxon-name-part></tp:taxon-name>, <tp:taxon-name><tp:taxon-name-part taxon-name-part-type="family">Halictidae</tp:taxon-name-part></tp:taxon-name>) from Southeast Asia</article-title><source>Zookeys</source><day>01</day><month>6</month><year>2020</year><volume>937</volume><fpage>31</fpage><lpage>88</lpage><pub-id pub-id-type="doi">10.3897/zookeys.937.51708</pub-id></mixed-citation></tp:treatment-meta><tp:nomenclature><tp:taxon-name><object-id xmlns:xlink="http://www.w3.org/1999/xlink" content-type="arpha" xlink:type="simple">E517FFE2-9857-55D5-A41F-7CA1209E41F5</object-id>
              <tp:taxon-name-part taxon-name-part-type="genus" reg="Sphecodes">Sphecodes</tp:taxon-name-part>
              <tp:taxon-name-part taxon-name-part-type="species" reg="sauteri">sauteri</tp:taxon-name-part>
            </tp:taxon-name><tp:taxon-authority>Meyer, 1925</tp:taxon-authority><xref ref-type="fig" rid="F27">Figures 115–119</xref><xref ref-type="fig" rid="F28">, 120–126</xref><tp:nomenclature-citation-list><tp:nomenclature-citation><tp:taxon-name>
                  <tp:taxon-name-part taxon-name-part-type="genus" reg="Sphecodes">Sphecodes</tp:taxon-name-part> <tp:taxon-name-part taxon-name-part-type="species" reg="sauteri">sauteri</tp:taxon-name-part></tp:taxon-name><comment>Meyer, 1925: 10, ♂ (holotype: ♂, “Formosa [Taiwan], Mt. Hoozan, 1910, III, Sauter [leg.]”; <named-content xmlns:xlink="http://www.w3.org/1999/xlink" content-type="dwc:institutional_code" xlink:type="simple">HNHM</named-content>, examined, Fig. <xref ref-type="fig" rid="F28">125</xref>).</comment></tp:nomenclature-citation></tp:nomenclature-citation-list></tp:nomenclature><tp:treatment-sec sec-type="diagnosis" id="SECID0EA1DI"><title>Diagnosis.</title><p>This species is sculpturally closest to <italic><tp:taxon-name><tp:taxon-name-part taxon-name-part-type="genus" reg="Sphecodes">Sphecodes</tp:taxon-name-part> <tp:taxon-name-part taxon-name-part-type="species" reg="malayensis">malayensis</tp:taxon-name-part></tp:taxon-name></italic> Blüthgen, 1927, <italic><tp:taxon-name><tp:taxon-name-part taxon-name-part-type="genus" reg="Sphecodes">S.</tp:taxon-name-part> <tp:taxon-name-part taxon-name-part-type="species" reg="pseudoredivivus">pseudoredivivus</tp:taxon-name-part></tp:taxon-name></italic> sp. nov. and <italic><tp:taxon-name><tp:taxon-name-part taxon-name-part-type="genus" reg="Sphecodes">S.</tp:taxon-name-part> <tp:taxon-name-part taxon-name-part-type="species" reg="redivivus">redivivus</tp:taxon-name-part></tp:taxon-name></italic> Blüthgen, 1927 including a scarcely punctate metasomal terga and smoothed hypoepimeral area (differences between males of these species are outlined in Table <xref ref-type="table" rid="T3">3</xref>). These species belong to the same species-group and females of <italic><tp:taxon-name><tp:taxon-name-part taxon-name-part-type="genus" reg="Sphecodes">S.</tp:taxon-name-part> <tp:taxon-name-part taxon-name-part-type="species" reg="sauteri">sauteri</tp:taxon-name-part></tp:taxon-name></italic> and <italic><tp:taxon-name><tp:taxon-name-part taxon-name-part-type="genus" reg="Sphecodes">S.</tp:taxon-name-part> <tp:taxon-name-part taxon-name-part-type="species" reg="pseudoredivivus">pseudoredivivus</tp:taxon-name-part></tp:taxon-name></italic> have simple mandibles, and the unknown females of <italic><tp:taxon-name><tp:taxon-name-part taxon-name-part-type="genus" reg="Sphecodes">S.</tp:taxon-name-part> <tp:taxon-name-part taxon-name-part-type="species" reg="malayensis">malayensis</tp:taxon-name-part></tp:taxon-name></italic> and <italic><tp:taxon-name><tp:taxon-name-part taxon-name-part-type="genus" reg="Sphecodes">S.</tp:taxon-name-part> <tp:taxon-name-part taxon-name-part-type="species" reg="redivivus">redivivus</tp:taxon-name-part></tp:taxon-name></italic> probably have simple mandibles as well. The female of <italic><tp:taxon-name><tp:taxon-name-part taxon-name-part-type="genus" reg="Sphecodes">S.</tp:taxon-name-part> <tp:taxon-name-part taxon-name-part-type="species" reg="sauteri">sauteri</tp:taxon-name-part></tp:taxon-name></italic> differs from <italic><tp:taxon-name><tp:taxon-name-part taxon-name-part-type="genus" reg="Sphecodes">S.</tp:taxon-name-part> <tp:taxon-name-part taxon-name-part-type="species" reg="pseudoredivivus">pseudoredivivus</tp:taxon-name-part></tp:taxon-name></italic> in having shorter flagellomeres from F3 onward (ca. 0.9–1.0 versus 1.2) and a scarcely punctate hypoepimeral area (versus dense punctures separated by approximately a puncture diameter).</p><table-wrap id="T3" position="float" orientation="portrait"><label>Table 3.</label><caption><p>Differences between males of <italic><tp:taxon-name><tp:taxon-name-part taxon-name-part-type="genus" reg="Sphecodes">Sphecodes</tp:taxon-name-part> <tp:taxon-name-part taxon-name-part-type="species" reg="sauteri">sauteri</tp:taxon-name-part></tp:taxon-name></italic>, <italic><tp:taxon-name><tp:taxon-name-part taxon-name-part-type="genus" reg="Sphecodes">S.</tp:taxon-name-part> <tp:taxon-name-part taxon-name-part-type="species" reg="malayensis">malayensis</tp:taxon-name-part></tp:taxon-name></italic>, and <italic><tp:taxon-name><tp:taxon-name-part taxon-name-part-type="genus" reg="Sphecodes">S.</tp:taxon-name-part> <tp:taxon-name-part taxon-name-part-type="species" reg="redivivus">redivivus</tp:taxon-name-part></tp:taxon-name></italic>.</p></caption><table id="TID0EW5CI" rules="all"><tbody><tr><th rowspan="2" colspan="1">Characters</th><th rowspan="1" colspan="3"><italic><tp:taxon-name><tp:taxon-name-part taxon-name-part-type="genus" reg="Sphecodes">Sphecodes</tp:taxon-name-part></tp:taxon-name></italic> species</th></tr><tr><th rowspan="1" colspan="1">
                      <italic><tp:taxon-name>
                          <tp:taxon-name-part taxon-name-part-type="genus" reg="Sphecodes"/>
                          <tp:taxon-name-part taxon-name-part-type="species" reg="sauteri">sauteri</tp:taxon-name-part>
                        </tp:taxon-name></italic>
                    </th><th rowspan="1" colspan="1">
                      <italic><tp:taxon-name>
                          <tp:taxon-name-part taxon-name-part-type="genus" reg="Sphecodes"/>
                          <tp:taxon-name-part taxon-name-part-type="species" reg="malayensis">malayensis</tp:taxon-name-part>
                        </tp:taxon-name></italic>
                    </th><th rowspan="1" colspan="1">
                      <italic><tp:taxon-name>
                          <tp:taxon-name-part taxon-name-part-type="genus" reg="Sphecodes"/>
                          <tp:taxon-name-part taxon-name-part-type="species" reg="redivivus">redivivus</tp:taxon-name-part>
                        </tp:taxon-name></italic>
                    </th></tr><tr><td rowspan="1" colspan="1">Head</td><td rowspan="1" colspan="1">1.2 times as wide as long</td><td rowspan="1" colspan="1">1.25 times as wide as long</td><td rowspan="1" colspan="1">1.2 times as wide as long</td></tr><tr><td rowspan="1" colspan="1">Tyloids</td><td rowspan="1" colspan="1">Semi-oval across 1/3 basal flagellar surfaces</td><td rowspan="1" colspan="1">Semi-oval across 1/2 basal flagellar surfaces</td><td rowspan="1" colspan="1">Semi-oval across 1/4 basal flagellar surfaces</td></tr><tr><td rowspan="1" colspan="1">F3</td><td rowspan="1" colspan="1">1.2 as long as wide</td><td rowspan="1" colspan="1">Square</td><td rowspan="1" colspan="1">Square</td></tr><tr><td rowspan="1" colspan="1">Hypoepimeral area</td><td rowspan="1" colspan="1">Smooth with tiny and sparse punctures</td><td rowspan="1" colspan="1">Smooth with a few microscopical punctures</td><td rowspan="1" colspan="1">Smooth to finely rugulose with dense punctures</td></tr><tr><td rowspan="1" colspan="1">Number of hamuli</td><td rowspan="1" colspan="1">6-7</td><td rowspan="1" colspan="1">5</td><td rowspan="1" colspan="1">5</td></tr><tr><td rowspan="1" colspan="1">Antennae coloration</td><td rowspan="1" colspan="1">Red</td><td rowspan="1" colspan="1">Brown</td><td rowspan="1" colspan="1">Brown</td></tr></tbody></table></table-wrap></tp:treatment-sec><tp:treatment-sec sec-type="Descriptive notes" id="SECID0EEDAK"><title>Descriptive notes.</title><p>Wings with weak yellow-brownish darkening; hind wing with the angle between basal (M) and cubital (<abbrev xmlns:xlink="http://www.w3.org/1999/xlink" xlink:title="cubital" id="ABBRID0EKDAK" xlink:type="simple">Cu</abbrev>) veins ca. 90°, costal margin with six or seven hamuli. Preoccipital carina absent. <bold>Female</bold> (new). Total body length 6 mm. Head (Fig. <xref ref-type="fig" rid="F27">115</xref>) strongly transverse, ca. 1.2 times as wide as long; vertex not elevated as seen in frontal view; mandible simple; labrum short, semi-oval, 0.2 times as long as basal width; F2 and F3 nearly square, ca. 0.9 times as long as wide; ocello-ocular area shining, sparsely punctate (ca. 15 μm / 0.5–3). Gena smooth and shining, with sparse setae pores; paraocular and supraclypeal areas with relatively dense plumose setae, but not obscuring integument. Gena with sparse pubescence. Mesosoma (Figs <xref ref-type="fig" rid="F27">116</xref>, <xref ref-type="fig" rid="F27">118</xref>, <xref ref-type="fig" rid="F27">119</xref>) and metasoma (Fig. <xref ref-type="fig" rid="F27">117</xref>) sculptured as in the male; lateral and vertical parts of propodeum with dense short plumose setae, obscuring integument. Metasoma red, pygidial plate as wide as metabasitarsus. <bold>Male.</bold> Total body length 5.0–5.5 mm. Head (Fig. <xref ref-type="fig" rid="F28">120</xref>) transverse, ca. 1.2 times as wide as long; vertex not elevated as seen in frontal view; antennae short (Fig. <xref ref-type="fig" rid="F28">121</xref>), reaching middle of mesoscutum, flagellomeres (from F2 onward) ca. 1.2 times as long as wide; tyloids semi-oval across basal 1/4–1/3 of flagellar surfaces; face and ocello-ocular area with punctures (20–25 μm) separated by 0.5–2puncture diameters; face and gena with sparse pubescence. Mesoscutum and mesoscutellum (Fig. <xref ref-type="fig" rid="F28">123</xref>) densely and finely punctate (20–25 μm / 0.5–2); hypoepimeral area smooth with minute and sparse punctures (Fig. <xref ref-type="fig" rid="F28">122</xref>); propodeal triangle coarsely reticulate-rugose with shining large interspaces between wrinkles (Fig. <xref ref-type="fig" rid="F28">124</xref>); lateral and vertical parts of propodeum with dense short plumose setae, almost obscuring integument. Metasomal T1 almost impunctate; remaining terga with sparse setae pores; T1–T3 red or brownish; gonocoxite dorsally without impression; gonostylus short, as in Fig. <xref ref-type="fig" rid="F28">126</xref>.</p><fig id="F27" position="float" orientation="portrait"><object-id xmlns:xlink="http://www.w3.org/1999/xlink" content-type="doi" xlink:type="simple">10.3897/zookeys.937.51708.figures115-119</object-id><object-id xmlns:xlink="http://www.w3.org/1999/xlink" content-type="arpha" xlink:type="simple">10ED4686-9590-5DC7-9E82-11E624AA226B</object-id><label>Figures 115–119.</label><caption><p><italic><tp:taxon-name><tp:taxon-name-part taxon-name-part-type="genus" reg="Sphecodes">Sphecodes</tp:taxon-name-part> <tp:taxon-name-part taxon-name-part-type="species" reg="sauteri">sauteri</tp:taxon-name-part></tp:taxon-name></italic> Meyer, female <bold>115</bold> head, frontal view <bold>116, 118</bold> mesosoma, dorsal view (<bold>116</bold>), lateral view (<bold>118</bold>) <bold>117</bold> metasoma, dorsal view <bold>119</bold> propodeum, dorsal view. Scale bars: 1.0 mm.</p></caption><graphic xmlns:xlink="http://www.w3.org/1999/xlink" xlink:href="zookeys-937-031-g027.jpg" position="float" orientation="portrait" xlink:type="simple" id="oo_416799.jpg"><uri content-type="original_file" xlink:type="simple">https://binary.pensoft.net/fig/416799</uri></graphic></fig></tp:treatment-sec><tp:treatment-sec sec-type="material" id="SECID0ECGAK"><title>Material examined.</title><p>Laos: 1 ♀, Phongsaly prov., Phongsaly env., <named-content xmlns:xlink="http://www.w3.org/1999/xlink" content-type="dwc:verbatimCoordinates" xlink:type="simple"><named-content content-type="geo-json" specific-use="{&#34;type&#34;:&#34;Point&#34;,&#34;coordinates&#34;:[102.100000,21.683333]}" id="NCID0ELGAK" xlink:type="simple">21°41'N, 102°06'E</named-content></named-content>, 1500 m, 28.V.-20.VI.2003, V. Kuban (<named-content xmlns:xlink="http://www.w3.org/1999/xlink" content-type="dwc:institutional_code" xlink:type="simple">OLBL</named-content>/<abbrev xmlns:xlink="http://www.w3.org/1999/xlink" xlink:title="personal collection of Maximilian Schwarz (Ansfelden, Austria" id="ABBRID0EVGAK" xlink:type="simple">PCMS</abbrev>).</p></tp:treatment-sec><tp:treatment-sec sec-type="distribution" id="SECID0EZGAK"><title>Distribution.</title><p>*Laos, China (Taiwan).</p><fig id="F28" position="float" orientation="portrait"><object-id xmlns:xlink="http://www.w3.org/1999/xlink" content-type="doi" xlink:type="simple">10.3897/zookeys.937.51708.figures120-126</object-id><object-id xmlns:xlink="http://www.w3.org/1999/xlink" content-type="arpha" xlink:type="simple">CDCE338B-2275-5481-A1DE-BABE59756BF4</object-id><label>Figures 120–126.</label><caption><p><italic><tp:taxon-name><tp:taxon-name-part taxon-name-part-type="genus" reg="Sphecodes">Sphecodes</tp:taxon-name-part> <tp:taxon-name-part taxon-name-part-type="species" reg="sauteri">sauteri</tp:taxon-name-part></tp:taxon-name></italic> Meyer, male, holotype (<bold>120–125</bold>) <bold>120</bold> head, frontal view <bold>121</bold> antennae, lateral view <bold>122</bold> mesepisternum, lateral view <bold>123</bold> scutum, dorsal view <bold>124</bold> propodeum, dorsal view <bold>125</bold> holotype labels <bold>126</bold> genitalia, dorsal view. Scale bars: 1.0 mm (<bold>120–123</bold>), 0.5 mm (<bold>124, 126</bold>).</p></caption><graphic xmlns:xlink="http://www.w3.org/1999/xlink" xlink:href="zookeys-937-031-g028.jpg" position="float" orientation="portrait" xlink:type="simple" id="oo_416800.jpg"><uri content-type="original_file" xlink:type="simple">https://binary.pensoft.net/fig/416800</uri></graphic></fig></tp:treatment-sec></tp:taxon-treatment>
