# Supplementary material for: New and little-known species of the genus Sphecodes Latreille (Hymenoptera, Halictidae) from Southeast Asia
Source: Zookeys. 2020 Jun 1;937:31–88. doi: 10.3897/zookeys.937.51708 (PMC7280318; doi:10.3897/zookeys.937.51708)
Supplement: XML Treatment for Sphecodes sikkimensis [file zookeys.937.51708-treatment19.xml]

<!DOCTYPE tp:taxon-treatment
  PUBLIC "-//TaxonX//DTD Taxonomic Treatment Publishing DTD v0 20100105//EN" "tax-treatment-NSO.dtd">
<tp:taxon-treatment xmlns:tp="http://www.plazi.org/taxpub"><tp:treatment-meta><kwd-group><label>Taxon classification</label><kwd><named-content xmlns:xlink="http://www.w3.org/1999/xlink" content-type="kingdom">Animalia</named-content></kwd><kwd><named-content xmlns:xlink="http://www.w3.org/1999/xlink" content-type="order">Hymenoptera</named-content></kwd><kwd><named-content xmlns:xlink="http://www.w3.org/1999/xlink" content-type="family">Halictidae</named-content></kwd></kwd-group><mixed-citation publication-type="journal"><person-group><name><surname>Astafurova</surname><given-names>Yulia V.</given-names></name><name><surname>Proshchalykin</surname><given-names>Maxim Yu.</given-names></name><name><surname>Schwarz</surname><given-names>Maximilian</given-names></name></person-group><article-title>New and little-known species of the genus <italic><tp:taxon-name><tp:taxon-name-part taxon-name-part-type="genus" reg="Sphecodes">Sphecodes</tp:taxon-name-part></tp:taxon-name></italic> Latreille (<tp:taxon-name><tp:taxon-name-part taxon-name-part-type="order">Hymenoptera</tp:taxon-name-part></tp:taxon-name>, <tp:taxon-name><tp:taxon-name-part taxon-name-part-type="family">Halictidae</tp:taxon-name-part></tp:taxon-name>) from Southeast Asia</article-title><source>Zookeys</source><day>01</day><month>6</month><year>2020</year><volume>937</volume><fpage>31</fpage><lpage>88</lpage><pub-id pub-id-type="doi">10.3897/zookeys.937.51708</pub-id></mixed-citation></tp:treatment-meta><tp:nomenclature><tp:taxon-name><object-id xmlns:xlink="http://www.w3.org/1999/xlink" content-type="arpha" xlink:type="simple">44A46265-C8F2-5C14-A575-3287F3A20882</object-id>
              <tp:taxon-name-part taxon-name-part-type="genus" reg="Sphecodes">Sphecodes</tp:taxon-name-part>
              <tp:taxon-name-part taxon-name-part-type="species" reg="sikkimensis">sikkimensis</tp:taxon-name-part>
            </tp:taxon-name><tp:taxon-authority>Blüthgen, 1927</tp:taxon-authority><tp:nomenclature-citation-list><tp:nomenclature-citation><tp:taxon-name>
                  <tp:taxon-name-part taxon-name-part-type="genus" reg="Sphecodes">Sphecodes</tp:taxon-name-part> <tp:taxon-name-part taxon-name-part-type="species" reg="sikkimensis">sikkimensis</tp:taxon-name-part></tp:taxon-name><comment>Blüthgen, 1927: 54, Fig. <xref ref-type="fig" rid="F4">12a</xref>, ♀ (syntypes: ♀♀, Sikhim [India], 6.97., Rungit Tal, 1000', Coll. Bingham; <abbrev xmlns:xlink="http://www.w3.org/1999/xlink" content-type="institution" xlink:title="Museum für Naturkunde der Humboldt Universität zu Berlin, Germany" id="ABBRID0E6JAK" xlink:type="simple">ZMHB</abbrev>, examined).</comment></tp:nomenclature-citation></tp:nomenclature-citation-list></tp:nomenclature><tp:treatment-sec sec-type="diagnosis" id="SECID0EEKAK"><title>Diagnosis.</title><p>This species differs noticeably from other described Oriental species with a lateral preoccipital carina by a combination of large total body length (12–15 mm) and the greatest number (12–15) of hamuli (other large oriental species are usually at most 12 mm in length and have hind wings with at most eleven or twelve hamuli).</p></tp:treatment-sec><tp:treatment-sec sec-type="Descriptive notes" id="SECID0EJKAK"><title>Descriptive notes.</title><p>Wings with strong brownish darkening and metallic violet lustre; hind wing with the angle between basal (M) and cubital (<abbrev xmlns:xlink="http://www.w3.org/1999/xlink" xlink:title="cubital" id="ABBRID0EPKAK" xlink:type="simple">Cu</abbrev>) veins ca. 80°, costal margin with 12–15 hamuli. <bold>Female.</bold> Total body length 12–15 mm. Head transverse, 1.25 times as wide as long; vertex elevated with the distance from top of head to upper margin of a lateral ocellus ca. two lateral ocellar diameters as seen in frontal view; labrum short, semi-oval, 0.45 times as long as basal width; face and ocello-ocular area areolate-punctate; paraocular areas and gena with sparse pubescence not obscuring integument. Mesoscutum and mesoscutellum areolate-punctate (50–100 μm). Propodeal triangle (metapostnotum) coarsely reticulate-rugose; mesepisternum reticulate-rugose. Metasoma red, coarsely and densely punctate (ca. 25 μm), sparser on T1. Marginal zone impunctate, except T1 with fine punctures (ca. 10 μm); pygidial plate dull, 1.2 times as wide as metabasitarsus. <bold>Male</bold> unknown.</p></tp:treatment-sec><tp:treatment-sec sec-type="material" id="SECID0EXKAK"><title>Material examined.</title><p>Laos: 1 ♀, Prov. Hua Phan, Phou Pan, Umg. Ort Ban Saleui, <named-content xmlns:xlink="http://www.w3.org/1999/xlink" content-type="dwc:verbatimCoordinates" xlink:type="simple"><named-content content-type="geo-json" specific-use="{&#34;type&#34;:&#34;Point&#34;,&#34;coordinates&#34;:[103.983333,20.216667]}" id="NCID0EALAK" xlink:type="simple">20°13'N, 103°59'E</named-content></named-content>, 1350–1900 m, 28.IV.2012, C. Holzschuh (<named-content xmlns:xlink="http://www.w3.org/1999/xlink" content-type="dwc:institutional_code" xlink:type="simple">OLBL</named-content>/<abbrev xmlns:xlink="http://www.w3.org/1999/xlink" xlink:title="personal collection of Maximilian Schwarz (Ansfelden, Austria" id="ABBRID0EKLAK" xlink:type="simple">PCMS</abbrev>); Myanmar: 1 ♀, Nam Tamai, 3000 ft, 9.I.1931, F. Kingdon Ward (<named-content xmlns:xlink="http://www.w3.org/1999/xlink" content-type="dwc:institutional_code" xlink:type="simple">NHMUK</named-content> 013380357).</p></tp:treatment-sec><tp:treatment-sec sec-type="distribution" id="SECID0ETLAK"><title>Distribution.</title><p>*Laos, *Myanmar, NE India, China (Guangdong).</p></tp:treatment-sec><tp:treatment-sec><!--Section generated to contain objects referenced in tp:taxon-treatment.--><fig id="F4" position="float" orientation="portrait"><object-id xmlns:xlink="http://www.w3.org/1999/xlink" content-type="doi" xlink:type="simple">10.3897/zookeys.937.51708.figures12-16</object-id><object-id xmlns:xlink="http://www.w3.org/1999/xlink" content-type="arpha" xlink:type="simple">6B7514F1-0EF0-5E9E-9D83-3EF812122DA1</object-id><label>Figures 12–16.</label><caption><p><italic><tp:taxon-name><tp:taxon-name-part taxon-name-part-type="genus" reg="Sphecodes">Sphecodes</tp:taxon-name-part> <tp:taxon-name-part taxon-name-part-type="species" reg="biroi">biroi</tp:taxon-name-part></tp:taxon-name></italic> Friese, female, paralectotype <bold>12</bold> head, frontal view <bold>13</bold> vertex, dorso-lateral view <bold>14</bold> mesosoma, dorsal view <bold>15</bold> metasoma, dorsal view <bold>16</bold> labels. Scale bars: 1.0 mm (<bold>12, 14, 15</bold>), 0.5 mm (<bold>13</bold>).</p></caption><graphic xmlns:xlink="http://www.w3.org/1999/xlink" xlink:href="zookeys-937-031-g004.jpg" position="float" orientation="portrait" xlink:type="simple" id="oo_416776.jpg"><uri content-type="original_file" xlink:type="simple">https://binary.pensoft.net/fig/416776</uri></graphic></fig></tp:treatment-sec></tp:taxon-treatment>
