# Supplementary material for: New and little-known species of the genus Sphecodes Latreille (Hymenoptera, Halictidae) from Southeast Asia
Source: Zookeys. 2020 Jun 1;937:31–88. doi: 10.3897/zookeys.937.51708 (PMC7280318; doi:10.3897/zookeys.937.51708)
Supplement: XML Treatment for Sphecodes simlaensis [file zookeys.937.51708-treatment20.xml]

<!DOCTYPE tp:taxon-treatment
  PUBLIC "-//TaxonX//DTD Taxonomic Treatment Publishing DTD v0 20100105//EN" "tax-treatment-NSO.dtd">
<tp:taxon-treatment xmlns:tp="http://www.plazi.org/taxpub"><tp:treatment-meta><kwd-group><label>Taxon classification</label><kwd><named-content xmlns:xlink="http://www.w3.org/1999/xlink" content-type="kingdom">Animalia</named-content></kwd><kwd><named-content xmlns:xlink="http://www.w3.org/1999/xlink" content-type="order">Hymenoptera</named-content></kwd><kwd><named-content xmlns:xlink="http://www.w3.org/1999/xlink" content-type="family">Halictidae</named-content></kwd></kwd-group><mixed-citation publication-type="journal"><person-group><name><surname>Astafurova</surname><given-names>Yulia V.</given-names></name><name><surname>Proshchalykin</surname><given-names>Maxim Yu.</given-names></name><name><surname>Schwarz</surname><given-names>Maximilian</given-names></name></person-group><article-title>New and little-known species of the genus <italic><tp:taxon-name><tp:taxon-name-part taxon-name-part-type="genus" reg="Sphecodes">Sphecodes</tp:taxon-name-part></tp:taxon-name></italic> Latreille (<tp:taxon-name><tp:taxon-name-part taxon-name-part-type="order">Hymenoptera</tp:taxon-name-part></tp:taxon-name>, <tp:taxon-name><tp:taxon-name-part taxon-name-part-type="family">Halictidae</tp:taxon-name-part></tp:taxon-name>) from Southeast Asia</article-title><source>Zookeys</source><day>01</day><month>6</month><year>2020</year><volume>937</volume><fpage>31</fpage><lpage>88</lpage><pub-id pub-id-type="doi">10.3897/zookeys.937.51708</pub-id></mixed-citation></tp:treatment-meta><tp:nomenclature><tp:taxon-name><object-id xmlns:xlink="http://www.w3.org/1999/xlink" content-type="arpha" xlink:type="simple">33D97A39-CB0A-5EBD-817C-18EA3B889247</object-id>
              <tp:taxon-name-part taxon-name-part-type="genus" reg="Sphecodes">Sphecodes</tp:taxon-name-part>
              <tp:taxon-name-part taxon-name-part-type="species" reg="simlaensis">simlaensis</tp:taxon-name-part>
            </tp:taxon-name><tp:taxon-authority>Blüthgen, 1924</tp:taxon-authority><xref ref-type="fig" rid="F29">Figures 127–129</xref><xref ref-type="fig" rid="F30">, 130–134</xref><tp:nomenclature-citation-list><tp:nomenclature-citation><tp:taxon-name>
                  <tp:taxon-name-part taxon-name-part-type="genus" reg="Sphecodes">Sphecodes</tp:taxon-name-part> <tp:taxon-name-part taxon-name-part-type="species" reg="simlaensis">simlaensis</tp:taxon-name-part></tp:taxon-name><comment>Blüthgen, 1924: 514–515, ♀ (syntypes: 2 ♀♀, India, Simla, VIII. and IX.[18]98, Nurse leg.; were not found in <named-content xmlns:xlink="http://www.w3.org/1999/xlink" content-type="dwc:institutional_code" xlink:type="simple">NHMUK</named-content>).</comment></tp:nomenclature-citation><tp:nomenclature-citation><tp:taxon-name>
                    <tp:taxon-name-part taxon-name-part-type="genus" reg="Sphecodes">Sphecodes</tp:taxon-name-part> <tp:taxon-name-part taxon-name-part-type="species" reg="simlaellus">simlaellus</tp:taxon-name-part></tp:taxon-name><comment>
                   Blüthgen, 1927: 46–48, Fig. <xref ref-type="fig" rid="F3">8</xref>, ♂ (lectotype (<bold>designated here</bold>): ♂, Simla [India, Himachal Pradesh], 8.98 // Col. C.G. Nurse Collection. 1920-72 // <tp:taxon-name><tp:taxon-name-part taxon-name-part-type="genus" reg="Sphecodes">Sph.</tp:taxon-name-part> <tp:taxon-name-part taxon-name-part-type="species" reg="simlaensis">simlaensis</tp:taxon-name-part></tp:taxon-name> n. sp., ♂, P. Blüthgen det. // Type; <abbrev xmlns:xlink="http://www.w3.org/1999/xlink" content-type="institution" xlink:title="Museum für Naturkunde der Humboldt Universität zu Berlin, Germany" id="ABBRID0EXOAK" xlink:type="simple">ZMHB</abbrev>, examined; paralectotype: 1 ♂ [without head]: Type // Simla, Nurse 9. 98 // Col. C.G. Nurse Collection. 1920-72 // <tp:taxon-name><tp:taxon-name-part taxon-name-part-type="genus" reg="Sphecodes">Sph.</tp:taxon-name-part> <tp:taxon-name-part taxon-name-part-type="species" reg="simlaensis">simlaensis</tp:taxon-name-part></tp:taxon-name>, Type P. Blüthgen det. // B.M.Type HYM.17a548 // <named-content xmlns:xlink="http://www.w3.org/1999/xlink" content-type="dwc:institutional_code" xlink:type="simple">NHMUK</named-content> 0133803332; examined). Syn. nov. </comment></tp:nomenclature-citation></tp:nomenclature-citation-list></tp:nomenclature><tp:treatment-sec sec-type="diagnosis" id="SECID0ELPAK"><title>Diagnosis.</title><p>This species is close to the Palaearctic <italic><tp:taxon-name><tp:taxon-name-part taxon-name-part-type="genus" reg="Sphecodes">Sphecodes</tp:taxon-name-part> <tp:taxon-name-part taxon-name-part-type="species" reg="geoffrellus">geoffrellus</tp:taxon-name-part></tp:taxon-name></italic> (Kirby 1802) owing to a similar structure, sculpture, coloration of the body and shape of the male gonostylus. Females of <italic><tp:taxon-name><tp:taxon-name-part taxon-name-part-type="genus" reg="Sphecodes">S.</tp:taxon-name-part> <tp:taxon-name-part taxon-name-part-type="species" reg="simlaensis">simlaensis</tp:taxon-name-part></tp:taxon-name></italic> and <italic><tp:taxon-name><tp:taxon-name-part taxon-name-part-type="genus" reg="Sphecodes">S.</tp:taxon-name-part> <tp:taxon-name-part taxon-name-part-type="species" reg="geoffrellus">geoffrellus</tp:taxon-name-part></tp:taxon-name></italic> are difficult to distinguish morphologically, but the male of <italic><tp:taxon-name><tp:taxon-name-part taxon-name-part-type="genus" reg="Sphecodes">S.</tp:taxon-name-part> <tp:taxon-name-part taxon-name-part-type="species" reg="simlaensis">simlaensis</tp:taxon-name-part></tp:taxon-name></italic> is easy discerned by the weakly developed tyloids, covering at most 1/4 of the basal ventral surfaces of the flagellomeres, Fig. <xref ref-type="fig" rid="F30">131</xref> (versus at least 4/5 in <italic><tp:taxon-name><tp:taxon-name-part taxon-name-part-type="genus" reg="Sphecodes">S.</tp:taxon-name-part> <tp:taxon-name-part taxon-name-part-type="species" reg="geoffrellus">geoffrellus</tp:taxon-name-part></tp:taxon-name></italic>). Structurally, the male of <italic><tp:taxon-name><tp:taxon-name-part taxon-name-part-type="genus" reg="Sphecodes">S.</tp:taxon-name-part> <tp:taxon-name-part taxon-name-part-type="species" reg="simlaensis">simlaensis</tp:taxon-name-part></tp:taxon-name></italic> is also close to <italic><tp:taxon-name><tp:taxon-name-part taxon-name-part-type="genus" reg="Sphecodes">S.</tp:taxon-name-part> <tp:taxon-name-part taxon-name-part-type="species" reg="shillongensis">shillongensis</tp:taxon-name-part></tp:taxon-name></italic> Blüthgen, 1927, but differs in the shape of the gonostylus which has a membranous part (lacking in <italic><tp:taxon-name><tp:taxon-name-part taxon-name-part-type="genus" reg="Sphecodes">S.</tp:taxon-name-part> <tp:taxon-name-part taxon-name-part-type="species" reg="shillongensis">shillongensis</tp:taxon-name-part></tp:taxon-name></italic>).</p></tp:treatment-sec><tp:treatment-sec sec-type="Descriptive notes" id="SECID0ENSAK"><title>Descriptive notes.</title><p>Wings with weak yellowish or brownish darkening; hind wing with basal vein strongly curved with angle between basal (M) and cubital (<abbrev xmlns:xlink="http://www.w3.org/1999/xlink" xlink:title="cubital" id="ABBRID0ETSAK" xlink:type="simple">Cu</abbrev>) veins ca. 80°, costal margin with five hamuli. Preoccipital carina absent. <bold>Female.</bold> Total bodylength 5–5.5 mm. Head (Fig. <xref ref-type="fig" rid="F29">127</xref>) weakly transverse, at most 1.2 times as wide as long; vertex not elevated as seen in frontal view; F1 and F2 transverse, 0.6–0.8 times as long as wide, F3 almost square, 0.9 times as long as wide; clypeus with punctures separated by 0.5–2 puncture diameters; ocello-ocular area with fine punctures separated by 1–3 puncture diameters; face and gena with sparse pubescence. Mesoscutum and mesoscutellum (Fig. <xref ref-type="fig" rid="F29">128</xref>) with punctures (15–20 μm) separated by 1–4 puncture diameters; hypoepimeral area coarsely reticulate. Propodeal triangle (metapostnotum) with coarse longitudinal wrinkles and shiny interspaces. Metasomal T1 impunctate, remaining terga basally with fine sparse setae pores (Fig. <xref ref-type="fig" rid="F29">129</xref>); marginal zones impunctate; T1–T3 red, pygidial plate 0.7 times as wide as metabasitarsus. <bold>Male.</bold> Total body length 5–5.5 mm. Head (Fig. <xref ref-type="fig" rid="F30">130</xref>) slightly transverse, 1.1 times as wide as long; vertex not elevated as seen in frontal view; antenna reaching posterior margin of mesoscutum; F2 1.4 times as long as wide, remaining flagellomeres almost square, ca. 1.1 times as long as wide, tyloids weakly developed, semi-oval across at most basal 1/4 of flagellar ventral surfaces (Fig. <xref ref-type="fig" rid="F30">131</xref>); ocello-ocular area shining, with fine punctures separated by 1–3 puncture diameters; face with pubescence obscuring integument below antennal stockers and sparser above. Mesoscutum medially with punctures (15–25 μm) separated by 0.5–3 puncture diameters, becoming denser peripherally (Fig. <xref ref-type="fig" rid="F30">132</xref>). Propodeal and metasomal sculpture as in the female; terga brownish (Fig. <xref ref-type="fig" rid="F30">134</xref>); gonocoxite dorsally with impression; gonostylus with small rectangular membranous part (Fig. <xref ref-type="fig" rid="F30">133</xref>).</p><fig id="F29" position="float" orientation="portrait"><object-id xmlns:xlink="http://www.w3.org/1999/xlink" content-type="doi" xlink:type="simple">10.3897/zookeys.937.51708.figures127-129</object-id><object-id xmlns:xlink="http://www.w3.org/1999/xlink" content-type="arpha" xlink:type="simple">B23C7AD2-DA8F-53C5-A7E2-4217627D2E9D</object-id><label>Figures 127–129.</label><caption><p><italic><tp:taxon-name><tp:taxon-name-part taxon-name-part-type="genus" reg="Sphecodes">Sphecodes</tp:taxon-name-part> <tp:taxon-name-part taxon-name-part-type="species" reg="simlaensis">simlaensis</tp:taxon-name-part></tp:taxon-name></italic> Blüthgen, female <bold>127</bold> head, frontal view <bold>128</bold> mesosoma, dorsal view <bold>129</bold> metasoma, dorsal view. Scale bars: 1.0 mm.</p></caption><graphic xmlns:xlink="http://www.w3.org/1999/xlink" xlink:href="zookeys-937-031-g029.jpg" position="float" orientation="portrait" xlink:type="simple" id="oo_416801.jpg"><uri content-type="original_file" xlink:type="simple">https://binary.pensoft.net/fig/416801</uri></graphic></fig></tp:treatment-sec><tp:treatment-sec sec-type="material" id="SECID0EZUAK"><title>Material examined.</title><p>Laos: 1 ♂, Phongsaly pr., Phogsaly env., 1500 m, <named-content xmlns:xlink="http://www.w3.org/1999/xlink" content-type="dwc:verbatimCoordinates" xlink:type="simple"><named-content content-type="geo-json" specific-use="{&#34;type&#34;:&#34;Point&#34;,&#34;coordinates&#34;:[102.100000,21.683333]}" id="NCID0ECVAK" xlink:type="simple">21°41'N, 102°06'E</named-content></named-content>, VII.2003, Pacholatko (<named-content xmlns:xlink="http://www.w3.org/1999/xlink" content-type="dwc:institutional_code" xlink:type="simple">OLBL</named-content>/<abbrev xmlns:xlink="http://www.w3.org/1999/xlink" xlink:title="personal collection of Maximilian Schwarz (Ansfelden, Austria" id="ABBRID0EMVAK" xlink:type="simple">PCMS</abbrev>); 1 ♂, idem, 6–17.V.2004, V. Kuban (<named-content xmlns:xlink="http://www.w3.org/1999/xlink" content-type="dwc:institutional_code" xlink:type="simple">OLBL</named-content>/<abbrev xmlns:xlink="http://www.w3.org/1999/xlink" xlink:title="personal collection of Maximilian Schwarz (Ansfelden, Austria" id="ABBRID0EVVAK" xlink:type="simple">PCMS</abbrev>).</p></tp:treatment-sec><tp:treatment-sec sec-type="distribution" id="SECID0EZVAK"><title>Distribution.</title><p>*Laos, India (Himachal Pradesh), Pakistan.</p><fig id="F30" position="float" orientation="portrait"><object-id xmlns:xlink="http://www.w3.org/1999/xlink" content-type="doi" xlink:type="simple">10.3897/zookeys.937.51708.figures130-134</object-id><object-id xmlns:xlink="http://www.w3.org/1999/xlink" content-type="arpha" xlink:type="simple">9A9ED5CC-BF82-560B-89C8-13E082FF8089</object-id><label>Figures 130–134.</label><caption><p><italic><tp:taxon-name><tp:taxon-name-part taxon-name-part-type="genus" reg="Sphecodes">Sphecodes</tp:taxon-name-part> <tp:taxon-name-part taxon-name-part-type="species" reg="simlaensis">simlaensis</tp:taxon-name-part></tp:taxon-name></italic> Blüthgen, male <bold>130</bold> head, frontal view <bold>131</bold> antennae, ventral view <bold>132</bold> mesosoma, dorsal view <bold>133</bold> genitalia, dorsal view <bold>134</bold> metasoma, dorsal view. Scale bars: 1.0 mm (<bold>130–132, 134</bold>), 0.5 mm (<bold>133</bold>).</p></caption><graphic xmlns:xlink="http://www.w3.org/1999/xlink" xlink:href="zookeys-937-031-g030.jpg" position="float" orientation="portrait" xlink:type="simple" id="oo_416802.jpg"><uri content-type="original_file" xlink:type="simple">https://binary.pensoft.net/fig/416802</uri></graphic></fig></tp:treatment-sec><tp:treatment-sec><!--Section generated to contain objects referenced in tp:taxon-treatment.--><fig id="F3" position="float" orientation="portrait"><object-id xmlns:xlink="http://www.w3.org/1999/xlink" content-type="doi" xlink:type="simple">10.3897/zookeys.937.51708.figures8-11</object-id><object-id xmlns:xlink="http://www.w3.org/1999/xlink" content-type="arpha" xlink:type="simple">BE0F1EA6-867A-58C3-A4F3-049D136FE2C0</object-id><label>Figures 8–11.</label><caption><p><italic><tp:taxon-name><tp:taxon-name-part taxon-name-part-type="genus" reg="Sphecodes">Sphecodes</tp:taxon-name-part> <tp:taxon-name-part taxon-name-part-type="species" reg="binghami">binghami</tp:taxon-name-part></tp:taxon-name></italic> Blüthgen, female <bold>8</bold> head, frontal view <bold>9, 10</bold> mesosoma, lateral view (<bold>9</bold>), dorsal view (<bold>10</bold>) <bold>11</bold> metasoma, dorsal view. Scale bars: 1.0 mm.</p></caption><graphic xmlns:xlink="http://www.w3.org/1999/xlink" xlink:href="zookeys-937-031-g003.jpg" position="float" orientation="portrait" xlink:type="simple" id="oo_416775.jpg"><uri content-type="original_file" xlink:type="simple">https://binary.pensoft.net/fig/416775</uri></graphic></fig></tp:treatment-sec></tp:taxon-treatment>
