# Supplementary material for: New and little-known species of the genus Sphecodes Latreille (Hymenoptera, Halictidae) from Southeast Asia
Source: Zookeys. 2020 Jun 1;937:31–88. doi: 10.3897/zookeys.937.51708 (PMC7280318; doi:10.3897/zookeys.937.51708)
Supplement: XML Treatment for Sphecodes turneri [file zookeys.937.51708-treatment21.xml]

<!DOCTYPE tp:taxon-treatment
  PUBLIC "-//TaxonX//DTD Taxonomic Treatment Publishing DTD v0 20100105//EN" "tax-treatment-NSO.dtd">
<tp:taxon-treatment xmlns:tp="http://www.plazi.org/taxpub"><tp:treatment-meta><kwd-group><label>Taxon classification</label><kwd><named-content xmlns:xlink="http://www.w3.org/1999/xlink" content-type="kingdom">Animalia</named-content></kwd><kwd><named-content xmlns:xlink="http://www.w3.org/1999/xlink" content-type="order">Hymenoptera</named-content></kwd><kwd><named-content xmlns:xlink="http://www.w3.org/1999/xlink" content-type="family">Halictidae</named-content></kwd></kwd-group><mixed-citation publication-type="journal"><person-group><name><surname>Astafurova</surname><given-names>Yulia V.</given-names></name><name><surname>Proshchalykin</surname><given-names>Maxim Yu.</given-names></name><name><surname>Schwarz</surname><given-names>Maximilian</given-names></name></person-group><article-title>New and little-known species of the genus <italic><tp:taxon-name><tp:taxon-name-part taxon-name-part-type="genus" reg="Sphecodes">Sphecodes</tp:taxon-name-part></tp:taxon-name></italic> Latreille (<tp:taxon-name><tp:taxon-name-part taxon-name-part-type="order">Hymenoptera</tp:taxon-name-part></tp:taxon-name>, <tp:taxon-name><tp:taxon-name-part taxon-name-part-type="family">Halictidae</tp:taxon-name-part></tp:taxon-name>) from Southeast Asia</article-title><source>Zookeys</source><day>01</day><month>6</month><year>2020</year><volume>937</volume><fpage>31</fpage><lpage>88</lpage><pub-id pub-id-type="doi">10.3897/zookeys.937.51708</pub-id></mixed-citation></tp:treatment-meta><tp:nomenclature><tp:taxon-name><object-id xmlns:xlink="http://www.w3.org/1999/xlink" content-type="arpha" xlink:type="simple">2AB22CD7-37C6-5E0C-9DCD-3EA4C3AC9A5A</object-id>
              <tp:taxon-name-part taxon-name-part-type="genus" reg="Sphecodes">Sphecodes</tp:taxon-name-part>
              <tp:taxon-name-part taxon-name-part-type="species" reg="turneri">turneri</tp:taxon-name-part>
            </tp:taxon-name><tp:taxon-authority>Cockerell, 1916</tp:taxon-authority><xref ref-type="fig" rid="F31">Figures 135–138</xref><xref ref-type="fig" rid="F32">, 139–144</xref><tp:nomenclature-citation-list><tp:nomenclature-citation><tp:taxon-name>
                  <tp:taxon-name-part taxon-name-part-type="genus" reg="Sphecodes">Sphecodes</tp:taxon-name-part> <tp:taxon-name-part taxon-name-part-type="species" reg="turneri">turneri</tp:taxon-name-part></tp:taxon-name><comment>Cockerell, 1916: 430, ♀ (holotype: ♀, India, Assam, Shilong, 5.03., B. Turner, 1905-125. 17a.561; <named-content xmlns:xlink="http://www.w3.org/1999/xlink" content-type="dwc:institutional_code" xlink:type="simple">NHMUK</named-content> 013380320; examined).</comment></tp:nomenclature-citation></tp:nomenclature-citation-list></tp:nomenclature><tp:treatment-sec sec-type="diagnosis" id="SECID0EDZAK"><title>Diagnosis.</title><p>This species differs from other species of the genus by having forewings with two submarginal cells (Fig. <xref ref-type="fig" rid="F32">143</xref>) (versus three cells in other <italic><tp:taxon-name><tp:taxon-name-part taxon-name-part-type="genus" reg="Sphecodes">Sphecodes</tp:taxon-name-part></tp:taxon-name></italic> species).</p></tp:treatment-sec><tp:treatment-sec sec-type="Descriptive notes" id="SECID0EUZAK"><title>Descriptive notes.</title><p>Wings with brownish darkening; hind wing with the angle between basal (M) and cubital (<abbrev xmlns:xlink="http://www.w3.org/1999/xlink" xlink:title="cubital" id="ABBRID0E1ZAK" xlink:type="simple">Cu</abbrev>) veins ca. 70°, costal margin with eight or nine hamuli. <bold>Female.</bold> Total body length 8–9 mm. Head transverse (Fig. <xref ref-type="fig" rid="F31">135</xref>), ca. 1.3 times as wide as long; vertex elevated with distance from top of head to upper margin of lateral ocellus ca. one and a half lateral ocellar diameter as seen in frontal view; ocello-ocular area shining, with punctures separated by 0.5–2 puncture diameters; paraocular and supraclypeal areas with dense adpressed white plumose pubescence, gena with sparser pubescence. Mesoscutum (Fig. <xref ref-type="fig" rid="F31">137</xref>) irregularly punctate, denser peripherally and with large interspaces medially (20–35 μm / 0.5–5); mesoscutellum sparsely punctate withlarge impunctate interspaces; propodeal triangle (metapostnotum) with longitudinal parallel wrinkles (Fig. <xref ref-type="fig" rid="F31">137</xref>); lateral parts of propodeum striate-rugose; mesepisternum reticulate-rugose (Fig. <xref ref-type="fig" rid="F31">136</xref>). Metasoma with a mixture of minute and coarse punctures (5–25 μm / 1–3) (Fig. <xref ref-type="fig" rid="F31">138</xref>); marginal zones T1 entirely and T2 medially punctate Pygidial plate narrow, 0.4 times as wide as metabasitarsus; T1–T4 red. <bold>Male</bold> (new). Total body length 7.0–8.5 mm. Head (Fig. <xref ref-type="fig" rid="F32">139</xref>) weakly transverse, 1.15 times as wide as long; vertex elevated, with distance from top of head to upper margin of lateral ocellus ca. one and a half of a lateral ocellar diameter as seen in frontal view; antenna long, reaching mesoscutellum, F2 1.7 times as long as wide, remaining flagellomeres ca. 1.2 times as long as wide; tyloids weakly developed, narrowly semicircular across atmost 1/4 of the basal flagellar surfaces (Fig. <xref ref-type="fig" rid="F32">144</xref>). Face and ocello-ocular area densely punctate, the punctures separated by at most 0.5 of a puncture diameter. Mesoscutum coarsely punctate (20–30 μm / 0.5–3); mesoscutellum irregularly punctate with large interspaces (Fig. <xref ref-type="fig" rid="F32">140</xref>). Propodeal triangle coarsely reticulate-rugose (Fig. <xref ref-type="fig" rid="F32">140</xref>); mesepisternum reticulate-rugose. Metasoma (Fig. <xref ref-type="fig" rid="F32">141</xref>) with a mixture of minute and coarse punctures, 5–20 μm); marginal zones of T1 and T2 punctate; gonocoxite dorsally without impression; gonostylus with a long and narrow apical process as in Fig. <xref ref-type="fig" rid="F32">142</xref>.</p><fig id="F31" position="float" orientation="portrait"><object-id xmlns:xlink="http://www.w3.org/1999/xlink" content-type="doi" xlink:type="simple">10.3897/zookeys.937.51708.figures135-138</object-id><object-id xmlns:xlink="http://www.w3.org/1999/xlink" content-type="arpha" xlink:type="simple">6FBFF8FD-D7B8-5FDE-80FE-72C745CF5593</object-id><label>Figures 135–138.</label><caption><p><italic><tp:taxon-name><tp:taxon-name-part taxon-name-part-type="genus" reg="Sphecodes">Sphecodes</tp:taxon-name-part> <tp:taxon-name-part taxon-name-part-type="species" reg="turneri">turneri</tp:taxon-name-part></tp:taxon-name></italic> Cockerell, female <bold>135</bold> head, frontal view <bold>136</bold> mesepisternum, lateral view <bold>137</bold> mesosoma, dorsal view <bold>138</bold> T1-T2, dorsal view. Scale bars: 1.0 mm (<bold>135, 137, 138</bold>), 0.5 mm (<bold>136</bold>).</p></caption><graphic xmlns:xlink="http://www.w3.org/1999/xlink" xlink:href="zookeys-937-031-g031.jpg" position="float" orientation="portrait" xlink:type="simple" id="oo_416803.jpg"><uri content-type="original_file" xlink:type="simple">https://binary.pensoft.net/fig/416803</uri></graphic></fig></tp:treatment-sec><tp:treatment-sec sec-type="material" id="SECID0EU3AK"><title>Material examined.</title><p>Laos: 1 ♀, 1 ♂, Prov. Hua Phan, Phou Pan, Umg. Ort Ban Saleui, <named-content xmlns:xlink="http://www.w3.org/1999/xlink" content-type="dwc:verbatimCoordinates" xlink:type="simple"><named-content content-type="geo-json" specific-use="{&#34;type&#34;:&#34;Point&#34;,&#34;coordinates&#34;:[103.983333,20.216667]}" id="NCID0E43AK" xlink:type="simple">20°13'N, 103°59'E</named-content></named-content>, 1350–1900 m, 15.IV.2012, C. Holzschuh &amp; locals (<named-content xmlns:xlink="http://www.w3.org/1999/xlink" content-type="dwc:institutional_code" xlink:type="simple">OLBL</named-content>/<abbrev xmlns:xlink="http://www.w3.org/1999/xlink" xlink:title="personal collection of Maximilian Schwarz (Ansfelden, Austria" id="ABBRID0EH4AK" xlink:type="simple">PCMS</abbrev>).</p></tp:treatment-sec><tp:treatment-sec sec-type="distribution" id="SECID0EL4AK"><title>Distribution.</title><p>*Laos, India (Meghalaya).</p></tp:treatment-sec><tp:treatment-sec sec-type="remarks" id="SECID0EQ4AK"><title>Remarks.</title><p>It is noteworthy that the other cleptoparasitic genus <italic><tp:taxon-name><tp:taxon-name-part taxon-name-part-type="genus" reg="Nomada">Nomada</tp:taxon-name-part></tp:taxon-name></italic> Scopoli (<tp:taxon-name><tp:taxon-name-part taxon-name-part-type="family">Apidae</tp:taxon-name-part></tp:taxon-name>) also has a small group of species with two submarginal cells (<xref ref-type="bibr" rid="B34">Proshchalykin and Lelej 2010</xref>).</p><fig id="F32" position="float" orientation="portrait"><object-id xmlns:xlink="http://www.w3.org/1999/xlink" content-type="doi" xlink:type="simple">10.3897/zookeys.937.51708.figures139-144</object-id><object-id xmlns:xlink="http://www.w3.org/1999/xlink" content-type="arpha" xlink:type="simple">524DC818-CA3C-56D9-B8DD-BF685EDC2C3A</object-id><label>Figures 139–144.</label><caption><p><italic><tp:taxon-name><tp:taxon-name-part taxon-name-part-type="genus" reg="Sphecodes">Sphecodes</tp:taxon-name-part> <tp:taxon-name-part taxon-name-part-type="species" reg="turneri">turneri</tp:taxon-name-part></tp:taxon-name></italic> Cockerell, male <bold>139</bold> head, frontal view <bold>140</bold> mesosoma, dorsal view <bold>141</bold> metasoma, dorsal view <bold>142</bold> genitalia, dorsal view <bold>143</bold> forewing, lateral view <bold>144</bold> antennae, ventro-lateral view. Scale bars: 1.0 mm (<bold>139–141, 143, 144</bold>), 0.5 mm (<bold>142</bold>).</p></caption><graphic xmlns:xlink="http://www.w3.org/1999/xlink" xlink:href="zookeys-937-031-g032.jpg" position="float" orientation="portrait" xlink:type="simple" id="oo_416804.jpg"><uri content-type="original_file" xlink:type="simple">https://binary.pensoft.net/fig/416804</uri></graphic></fig></tp:treatment-sec><ref-list><ref id="B34"><mixed-citation xmlns:xlink="http://www.w3.org/1999/xlink" xlink:type="simple"><person-group><name name-style="western"><surname>Proshchalykin</surname><given-names>MYu</given-names></name><name name-style="western"><surname>Lelej</surname><given-names>AS</given-names></name></person-group> (<year>2010</year>) <article-title>Review of the <italic><tp:taxon-name><tp:taxon-name-part taxon-name-part-type="genus">Nomada</tp:taxon-name-part> <tp:taxon-name-part taxon-name-part-type="species">roberjeotiana</tp:taxon-name-part></tp:taxon-name></italic> species-group (<tp:taxon-name><tp:taxon-name-part taxon-name-part-type="order">Hymenoptera</tp:taxon-name-part></tp:taxon-name>: <tp:taxon-name><tp:taxon-name-part taxon-name-part-type="family">Apidae</tp:taxon-name-part></tp:taxon-name>) of Russia, with description of new species.</article-title><source>Zootaxa</source><volume>2335</volume>: <fpage>1</fpage>–<lpage>15</lpage>. <ext-link xlink:type="simple" ext-link-type="doi" xlink:href="10.11646/zootaxa.2335.1.1">https://doi.org/10.11646/zootaxa.2335.1.1</ext-link></mixed-citation></ref></ref-list></tp:taxon-treatment>
